# Supplementary material for: Impact of image averaging on vessel detection using optical coherence tomography angiography in eyes with macular oedema and in healthy eyes
Source: PLoS One. 2021 Oct 22;16(10):e0257859. doi: 10.1371/journal.pone.0257859 (PMC8535424; doi:10.1371/journal.pone.0257859)
Supplement: S1 Data — (XLSX) [file pone.0257859.s001.xlsx]

## Sheet: Feuille 1
densite_vasculaire_3x3_6x6_10patients
patient name	Scan_type	Patient_type	Gender	Eye	Avg SSI	Algorithm	Software Version	ScanType	Tracking Status	ScanSize	DensityType	Superficial(L1)-Start Layer	L1-Start offset(um)	L1-End Layer	L1-End Offsett(um)	L1-Density/Whole Image	L1-Whole Image-S-Hemi	L1-Whole Image-I-Hemi	L1-Whole ETDRS	L1-Fovea	L1-ParaFovea	L1-Para-S-Hemi	L1-Para-I-Hemi	L1-Para-T	L1-Para-S	L1-Para-N	L1-Para-I	L1-G11	L1-G12	L1-G13	L1-G21	L1-G22	L1-G23	L1-G31	L1-G32	L1-G33	Deep(L2)-Start Layer	L2-Start offset(um)	L2-End Layer	L2-End Offsett(um)	L2-Density/Whole Image	L2-Whole Image-S-Hemi	L2-Whole Image-I-Hemi	L2-Whole ETDRS	L2-Fovea	L2-ParaFovea	L2-Para-S-Hemi	L2-Para-I-Hemi	L2-Para-T
SB52	3X3	Patient	M	OD	70.51	A2017.1.0.150	V 2017.1.0.150	Angio Retina	Tracking With Repeat	3.00	Area	ILM	0	IPL	-10	38.11	39.77	35.50	36.18	21.95	38.16	38.92	37.27	35.09	38.60	36.00	44.48	43.86	40.10	45.36	38.39	24.62	40.28	35.50	42.01	32.70	IPL	-10	OPL	10	45.84	44.75	47.56	45.42	35.13	46.85	45.93	47.92	44.39
SB52	3X3	Patient	M	OD	71.46	A2017.1.0.150	V 2017.1.0.150	Angio Retina	Tracking With Repeat	3.00	Area	ILM	0	IPL	-10	40.87	41.81	39.61	39.59	28.45	41.05	41.14	40.94	38.67	40.03	40.10	46.21	45.16	41.58	46.79	40.34	30.48	40.08	39.42	39.57	44.31	IPL	-10	OPL	10	45.74	45.46	46.12	45.30	34.58	46.70	45.94	47.53	45.53
SB52	3X3	Patient	M	OD	69.19	A2017.1.0.150	V 2017.1.0.150	Angio Retina	Tracking With Repeat	3.00	Area	ILM	0	IPL	-10	41.22	42.48	39.67	40.30	25.84	42.15	42.97	41.28	38.67	41.80	42.32	46.21	45.08	41.68	47.45	40.42	28.68	41.04	39.35	42.88	44.31	IPL	-10	OPL	10	41.76	41.31	42.31	41.64	33.42	42.69	42.47	42.92	41.81
SB52	3X3	Patient	M	OD	71.36	A2017.1.0.150	V 2017.1.0.150	Angio Retina	Tracking With Repeat	3.00	Area	ILM	0	IPL	-10	39.88	40.19	39.49	38.47	23.83	40.35	40.11	40.61	37.77	38.84	39.66	45.76	43.69	38.70	47.04	38.91	25.60	39.37	39.85	42.04	43.62	IPL	-10	OPL	10	42.91	42.32	43.65	42.92	33.87	44.09	43.69	44.51	41.87
SB52	3X3	Patient	M	OD	69.59	A2017.1.0.150	V 2017.1.0.150	Angio Retina	Tracking With Repeat	3.00	Area	ILM	0	IPL	-10	37.60	39.39	35.13	36.37	21.92	38.27	39.88	36.51	36.64	38.05	33.77	45.83	42.82	37.45	45.61	38.97	23.91	38.19	37.88	40.41	32.94	IPL	-10	OPL	10	45.98	44.71	47.73	46.25	35.56	47.66	46.84	48.54	44.37
SB52	3X3	Patient	M	OS	55.38	A2017.1.0.150	V 2017.1.0.150	Angio Retina	Tracking With Repeat	3.00	Area	ILM	0	IPL	-10	33.83	34.24	33.36	32.72	13.68	35.16	34.58	35.75	32.10	36.91	33.50	38.22	38.09	36.67	35.79	34.12	17.67	35.60	36.23	40.24	29.89	IPL	-10	OPL	10	42.09	42.29	41.86	42.18	27.48	44.06	44.20	43.93	44.70
SB52	3X3	Patient	M	OS	51.34	A2017.1.0.150	V 2017.1.0.150	Angio Retina	Tracking With Repeat	3.00	Area	ILM	0	IPL	-10	33.19	34.50	31.73	32.07	12.23	34.59	35.21	33.96	30.65	39.72	32.89	35.08	38.45	40.41	35.49	33.47	16.69	32.30	36.43	35.96	29.27	IPL	-10	OPL	10	45.14	43.08	47.41	45.46	27.79	47.71	44.77	50.72	48.30
SB52	3X3	Patient	M	OS	55.34	A2017.1.0.150	V 2017.1.0.150	Angio Retina	Tracking With Repeat	3.00	Area	ILM	0	IPL	-10	34.80	35.02	34.55	33.79	11.82	36.60	36.06	37.16	32.35	39.14	34.51	40.49	38.63	38.58	36.02	34.52	16.10	34.95	40.33	41.20	32.71	IPL	-10	OPL	10	42.92	43.36	42.43	42.59	26.21	44.69	43.66	45.75	46.26
SB52	3X3	Patient	M	OS	61.28	A2017.1.0.150	V 2017.1.0.150	Angio Retina	Tracking With Repeat	3.00	Area	ILM	0	IPL	-10	35.54	35.67	35.40	34.83	13.83	37.51	37.13	37.90	33.33	41.06	34.15	41.39	41.25	39.90	35.32	33.81	18.39	35.88	39.00	42.97	33.19	IPL	-10	OPL	10	42.57	41.99	43.20	42.27	26.53	44.28	43.21	45.38	44.93
SB52	3X3	Patient	M	OS	61.14	A2017.1.0.150	V 2017.1.0.150	Angio Retina	Tracking With Repeat	3.00	Area	ILM	0	IPL	-10	36.87	36.90	36.84	36.15	14.33	38.94	38.12	39.78	35.64	42.12	34.99	42.82	41.79	41.78	35.93	35.55	20.07	36.70	41.60	44.37	33.90	IPL	-10	OPL	10	42.53	41.60	43.52	42.40	26.43	44.45	43.24	45.67	45.76
HC45	3X3	Patient	M	OD	65.03	A2017.1.0.150	V 2017.1.0.150	Angio Retina	Tracking With Repeat	3.00	Area	ILM	0	IPL	-10	41.41	41.40	41.42	41.45	18.52	44.42	44.07	44.76	43.13	45.70	42.25	46.38	43.36	47.32	42.10	42.66	22.55	41.37	41.15	46.47	45.58	IPL	-10	OPL	10	47.51	47.87	47.18	46.68	33.08	48.44	48.81	48.07	48.18
HC45	3X3	Patient	M	OD	66.07	A2017.1.0.150	V 2017.1.0.150	Angio Retina	Tracking With Repeat	3.00	Area	ILM	0	IPL	-10	40.95	40.40	41.50	40.92	18.79	43.73	43.00	44.46	41.24	44.65	43.76	45.31	41.35	45.36	41.56	41.09	22.56	44.45	40.59	45.48	46.02	IPL	-10	OPL	10	47.79	48.57	46.99	47.33	32.94	49.16	50.07	48.24	48.07
HC45	3X3	Patient	M	OD	59.60	A2017.1.0.150	V 2017.1.0.150	Angio Retina	Tracking With Repeat	3.00	Area	ILM	0	IPL	-10	42.78	43.54	42.03	42.89	20.81	45.74	45.56	45.93	43.06	46.97	44.89	47.96	46.72	48.82	44.95	40.78	24.14	43.83	41.23	48.08	46.34	IPL	-10	OPL	10	47.03	46.97	47.09	46.79	34.33	48.40	48.16	48.63	48.05
HC45	3X3	Patient	M	OD	66.34	A2017.1.0.150	V 2017.1.0.150	Angio Retina	Tracking With Repeat	3.00	Area	ILM	0	IPL	-10	40.54	40.59	40.48	40.47	17.59	43.37	42.96	43.78	41.08	43.70	43.72	45.03	41.48	44.73	42.99	40.43	20.98	41.93	39.95	46.12	46.14	IPL	-10	OPL	10	48.75	49.62	47.85	48.11	32.98	50.03	50.98	49.07	48.48
HC45	3X3	Patient	M	OD	67.19	A2017.1.0.150	V 2017.1.0.150	Angio Retina	Tracking With Repeat	3.00	Area	ILM	0	IPL	-10	40.90	40.40	41.40	41.13	17.98	44.10	43.18	45.01	42.90	43.82	42.62	46.92	40.75	45.28	42.88	40.15	22.71	40.22	41.98	46.15	47.86	IPL	-10	OPL	10	47.82	47.68	47.96	47.61	33.03	49.48	49.77	49.20	48.83
HC45	3X3	Patient	M	OS	61.25	A2017.1.0.150	V 2017.1.0.150	Angio Retina	Tracking With Repeat	3.00	Area	ILM	0	IPL	-10	41.35	41.56	41.11	41.17	19.41	43.95	43.92	43.99	41.52	44.68	44.07	45.55	44.36	44.20	41.80	43.16	24.78	39.93	45.86	44.64	43.28	IPL	-10	OPL	10	46.38	46.51	46.23	47.00	34.61	48.59	49.03	48.13	48.45
HC45	3X3	Patient	M	OS	58.30	A2017.1.0.150	V 2017.1.0.150	Angio Retina	Tracking With Repeat	3.00	Area	ILM	0	IPL	-10	38.16	38.44	37.83	37.92	18.09	40.45	40.87	40.01	39.31	41.82	40.33	40.33	41.04	43.70	37.26	38.72	21.25	38.33	43.49	40.23	39.28	IPL	-10	OPL	10	44.85	45.18	44.44	45.15	34.86	46.47	47.35	45.54	49.40
HC45	3X3	Patient	M	OS	57.40	A2017.1.0.150	V 2017.1.0.150	Angio Retina	Tracking With Repeat	3.00	Area	ILM	0	IPL	-10	37.53	38.01	36.97	37.26	19.59	39.50	39.33	39.68	38.64	40.27	38.58	40.58	37.80	43.29	36.92	38.24	23.68	39.09	42.41	39.40	36.85	IPL	-10	OPL	10	42.80	43.02	42.55	43.50	34.54	44.64	44.79	44.49	46.81
HC45	3X3	Patient	M	OS	58.55	A2017.1.0.150	V 2017.1.0.150	Angio Retina	Tracking With Repeat	3.00	Area	ILM	0	IPL	-10	41.88	41.55	42.27	41.96	21.28	44.59	44.30	44.89	43.64	45.68	44.78	44.24	45.31	43.87	39.46	44.72	25.99	44.78	46.49	45.32	40.89	IPL	-10	OPL	10	45.38	45.81	44.87	45.87	36.09	47.11	48.20	45.99	48.26
HC45	3X3	Patient	M	OS	62.38	A2017.1.0.150	V 2017.1.0.150	Angio Retina	Tracking With Repeat	3.00	Area	ILM	0	IPL	-10	42.04	41.92	42.18	41.75	20.35	44.49	43.64	45.37	42.57	45.20	43.18	47.17	46.13	46.07	40.88	40.87	23.95	42.84	47.68	45.44	44.37	IPL	-10	OPL	10	45.58	45.04	46.22	45.87	34.48	47.33	46.63	48.05	46.64
GLG89	3X3	Control	M	OD	75.63	A2017.1.0.150	V 2017.1.0.150	Angio Retina	Tracking With Repeat	3.00	Area	ILM	0	IPL	-10	48.52	48.23	48.83	48.10	28.00	50.64	50.47	50.80	48.11	50.50	52.09	51.85	47.42	50.60	54.53	46.48	31.25	52.57	49.46	51.07	53.21	IPL	-10	OPL	10	56.49	56.51	56.47	55.52	43.80	57.00	56.64	57.36	56.74
GLG89	3X3	Control	M	OD	76.89	A2017.1.0.150	V 2017.1.0.150	Angio Retina	Tracking With Repeat	3.00	Area	ILM	0	IPL	-10	49.41	49.20	49.63	48.97	28.18	51.58	51.45	51.72	48.60	51.47	53.13	53.15	47.69	51.99	55.16	46.67	31.41	53.42	51.67	52.77	53.86	IPL	-10	OPL	10	55.48	55.61	55.33	54.55	43.62	55.93	55.87	55.99	56.15
GLG89	3X3	Control	M	OD	76.37	A2017.1.0.150	V 2017.1.0.150	Angio Retina	Tracking With Repeat	3.00	Area	ILM	0	IPL	-10	49.84	49.57	50.12	49.19	28.86	51.75	51.33	52.16	48.34	52.28	53.05	53.34	48.61	53.47	56.53	46.49	32.41	52.48	51.37	53.03	54.08	IPL	-10	OPL	10	56.44	56.61	56.27	55.43	44.19	56.84	56.68	57.00	56.18
GLG89	3X3	Control	M	OD	76.57	A2017.1.0.150	V 2017.1.0.150	Angio Retina	Tracking With Repeat	3.00	Area	ILM	0	IPL	-10	49.26	49.06	49.46	48.94	27.86	51.59	51.35	51.82	48.38	51.41	53.12	53.41	48.54	51.90	54.41	46.60	31.68	52.42	50.72	53.35	53.64	IPL	-10	OPL	10	56.13	56.61	55.65	55.20	43.80	56.63	56.97	56.30	57.57
GLG89	3X3	Control	M	OD	75.18	A2017.1.0.150	V 2017.1.0.150	Angio Retina	Tracking With Repeat	3.00	Area	ILM	0	IPL	-10	48.62	48.15	49.11	48.17	28.83	50.60	50.07	51.13	47.63	50.46	51.53	52.80	46.69	51.36	53.26	46.47	32.67	51.71	50.31	52.44	52.64	IPL	-10	OPL	10	55.87	55.79	55.96	55.12	45.54	56.33	56.18	56.47	55.87
GLG89	3X3	Control	M	OS	76.38	A2017.1.0.150	V 2017.1.0.150	Angio Retina	Tracking With Repeat	3.00	Area	ILM	0	IPL	-10	46.69	46.53	46.85	47.30	28.37	49.84	49.20	50.50	48.75	50.32	49.85	50.45	52.82	50.19	45.63	44.69	36.68	43.22	51.49	50.75	44.54	IPL	-10	OPL	10	57.85	57.79	57.93	56.97	44.03	58.70	58.41	59.00	58.47
GLG89	3X3	Control	M	OS	76.38	A2017.1.0.150	V 2017.1.0.150	Angio Retina	Tracking With Repeat	3.00	Area	ILM	0	IPL	-10	47.00	46.99	47.01	47.44	28.86	49.94	49.67	50.21	48.09	51.30	50.61	49.91	51.38	51.84	45.25	46.04	37.94	43.98	50.72	51.21	44.51	IPL	-10	OPL	10	57.55	57.67	57.42	56.57	45.72	58.03	57.82	58.23	57.38
GLG89	3X3	Control	M	OS	75.39	A2017.1.0.150	V 2017.1.0.150	Angio Retina	Tracking With Repeat	3.00	Area	ILM	0	IPL	-10	46.19	46.10	46.27	46.85	27.02	49.53	49.25	49.82	48.14	50.96	49.89	49.23	50.48	51.29	43.14	44.13	37.80	43.46	50.22	51.08	43.95	IPL	-10	OPL	10	58.09	58.10	58.06	57.14	45.79	58.68	58.55	58.81	58.56
GLG89	3X3	Control	M	OS	75.38	A2017.1.0.150	V 2017.1.0.150	Angio Retina	Tracking With Repeat	3.00	Area	ILM	0	IPL	-10	47.15	47.17	47.14	47.65	29.02	50.14	49.79	50.49	48.47	51.15	50.07	50.86	52.25	50.88	45.47	45.22	37.87	44.15	50.29	52.40	45.70	IPL	-10	OPL	10	56.90	56.56	57.25	56.04	44.79	57.55	57.16	57.94	57.33
GLG89	3X3	Control	M	OS	75.62	A2017.1.0.150	V 2017.1.0.150	Angio Retina	Tracking With Repeat	3.00	Area	ILM	0	IPL	-10	47.32	47.28	47.35	48.07	28.69	50.65	50.31	51.00	48.37	51.92	51.47	51.03	53.22	51.93	44.34	46.91	37.26	43.87	51.27	52.41	44.47	IPL	-10	OPL	10	57.41	57.32	57.51	56.39	45.48	57.84	57.69	57.98	58.36
AM89	3X3	Control	M	OD	74.09	A2017.1.0.150	V 2017.1.0.150	Angio Retina	Tracking With Repeat	3.00	Area	ILM	0	IPL	-10	43.53	43.00	44.10	43.07	23.44	45.54	44.87	46.22	45.18	44.94	46.70	45.36	42.54	47.01	46.90	45.77	26.71	45.99	41.13	45.54	50.14	IPL	-10	OPL	10	47.02	46.76	47.29	46.69	37.94	47.79	46.95	48.64	49.25
AM89	3X3	Control	M	OD	78.43	A2017.1.0.150	V 2017.1.0.150	Angio Retina	Tracking With Repeat	3.00	Area	ILM	0	IPL	-10	47.20	46.39	48.11	46.77	24.33	49.61	48.46	50.79	49.45	48.65	50.45	49.91	47.04	50.54	49.93	47.87	27.61	49.21	49.88	49.83	52.78	IPL	-10	OPL	10	51.18	50.80	51.61	50.62	37.75	52.25	51.54	52.96	52.21
AM89	3X3	Control	M	OD	78.15	A2017.1.0.150	V 2017.1.0.150	Angio Retina	Tracking With Repeat	3.00	Area	ILM	0	IPL	-10	45.19	44.69	45.74	44.73	24.10	47.34	46.86	47.84	47.54	46.22	47.89	47.73	43.59	47.54	47.83	47.26	27.98	46.91	44.81	49.16	51.60	IPL	-10	OPL	10	50.64	50.08	51.27	50.02	39.19	51.39	50.64	52.15	51.75
AM89	3X3	Control	M	OD	78.10	A2017.1.0.150	V 2017.1.0.150	Angio Retina	Tracking With Repeat	3.00	Area	ILM	0	IPL	-10	48.42	47.90	48.98	47.90	25.79	50.68	50.04	51.32	50.39	51.15	49.46	51.73	48.60	52.19	51.54	49.30	29.01	48.54	48.84	52.50	55.17	IPL	-10	OPL	10	52.08	51.68	52.51	51.32	39.63	52.79	51.90	53.70	53.76
AM89	3X3	Control	M	OD	76.47	A2017.1.0.150	V 2017.1.0.150	Angio Retina	Tracking With Repeat	3.00	Area	ILM	0	IPL	-10	44.37	43.74	45.03	44.16	24.19	46.67	46.00	47.34	46.95	46.47	46.02	47.23	44.70	48.05	45.51	46.52	27.52	45.09	44.88	48.37	48.60	IPL	-10	OPL	10	48.76	49.22	48.28	48.40	39.61	49.51	49.60	49.42	50.15
AM89	3X3	Control	M	OS	81.81	A2017.1.0.150	V 2017.1.0.150	Angio Retina	Tracking With Repeat	3.00	Area	ILM	0	IPL	-10	47.31	46.95	47.73	47.06	21.08	50.39	50.04	50.75	48.10	52.62	48.05	52.89	48.33	53.18	47.22	46.36	28.85	48.12	51.16	53.10	49.32	IPL	-10	OPL	10	54.57	54.69	54.44	53.49	43.77	54.73	54.79	54.67	54.79
AM89	3X3	Control	M	OS	81.95	A2017.1.0.150	V 2017.1.0.150	Angio Retina	Tracking With Repeat	3.00	Area	ILM	0	IPL	-10	47.03	47.69	46.25	46.61	21.08	49.88	50.44	49.29	49.10	52.16	47.40	50.89	49.38	54.46	47.81	46.77	28.24	48.93	48.80	50.31	48.44	IPL	-10	OPL	10	55.22	56.27	53.97	54.22	42.11	55.78	56.65	54.86	55.90
AM89	3X3	Control	M	OS	77.27	A2017.1.0.150	V 2017.1.0.150	Angio Retina	Tracking With Repeat	3.00	Area	ILM	0	IPL	-10	46.35	46.85	45.77	46.01	19.00	49.48	49.81	49.15	48.22	51.72	48.10	49.86	50.21	53.08	47.33	46.71	25.30	47.44	49.07	50.45	47.43	IPL	-10	OPL	10	54.35	55.24	53.32	53.38	41.48	54.91	55.19	54.62	54.31
AM89	3X3	Control	M	OS	79.01	A2017.1.0.150	V 2017.1.0.150	Angio Retina	Tracking With Repeat	3.00	Area	ILM	0	IPL	-10	44.89	45.10	44.63	44.93	19.41	48.22	48.55	47.88	45.26	52.10	46.04	49.58	46.84	51.76	45.10	43.94	28.13	44.06	48.92	49.04	46.09	IPL	-10	OPL	10	54.16	54.54	53.68	53.73	42.31	55.20	55.05	55.37	55.15
AM89	3X3	Control	M	OS	77.50	A2017.1.0.150	V 2017.1.0.150	Angio Retina	Tracking With Repeat	3.00	Area	ILM	0	IPL	-10	47.36	47.38	47.34	46.89	20.19	50.37	50.15	50.60	48.04	52.57	48.96	52.05	50.26	53.97	48.03	47.80	28.78	46.09	51.46	50.41	49.31	IPL	-10	OPL	10	55.89	56.38	55.26	54.98	42.24	56.64	56.55	56.73	56.79
TR51	3X3	Patient	M	OD	59.46	A2017.1.0.150	V 2017.1.0.150	Angio Retina	Tracking With Repeat	3.00	Area	ILM	0	IPL	-10	40.67	40.94	40.32	39.39	13.69	42.73	42.04	43.46	41.67	43.30	42.30	43.71	43.58	45.14	45.12	42.12	21.19	41.21	45.33	40.42	41.68	IPL	-10	OPL	10	41.34	39.58	43.59	42.00	24.91	44.23	41.34	47.29	44.63
TR51	3X3	Patient	M	OD	53.46	A2017.1.0.150	V 2017.1.0.150	Angio Retina	Tracking With Repeat	3.00	Area	ILM	0	IPL	-10	40.42	39.36	41.53	38.82	14.31	41.92	39.84	44.01	43.18	37.33	43.30	43.94	40.05	39.04	46.47	42.78	18.30	44.93	45.20	45.00	41.96	IPL	-10	OPL	10	44.64	45.51	43.74	45.40	24.97	47.99	48.59	47.38	49.52
TR51	3X3	Patient	M	OD	57.80	A2017.1.0.150	V 2017.1.0.150	Angio Retina	Tracking With Repeat	3.00	Area	ILM	0	IPL	-10	40.24	40.26	40.21	38.88	14.04	42.04	41.06	43.03	39.38	41.85	45.01	41.83	42.32	42.77	45.79	40.93	19.33	43.16	40.79	41.38	45.52	IPL	-10	OPL	10	41.37	39.66	43.22	41.70	23.16	44.06	42.06	46.08	45.84
TR51	3X3	Patient	M	OD	59.50	A2017.1.0.150	V 2017.1.0.150	Angio Retina	Tracking With Repeat	3.00	Area	ILM	0	IPL	-10	42.53	42.92	42.10	41.17	15.70	44.44	43.71	45.18	43.74	44.51	45.57	43.88	45.46	46.19	46.94	46.26	21.16	45.75	42.35	43.42	45.08	IPL	-10	OPL	10	43.84	42.43	45.41	43.97	26.72	46.18	44.04	48.36	48.22
TR51	3X3	Patient	M	OD	62.26	A2017.1.0.150	V 2017.1.0.150	Angio Retina	Tracking With Repeat	3.00	Area	ILM	0	IPL	-10	40.84	41.09	40.53	39.52	12.55	42.99	42.23	43.78	42.12	44.53	43.52	41.66	43.84	45.87	46.27	42.63	19.47	42.42	44.48	39.74	42.58	IPL	-10	OPL	10	44.18	42.94	45.67	44.18	25.42	46.60	44.28	49.01	46.70
TR51	3X3	Patient	M	OS	58.24	A2017.1.0.150	V 2017.1.0.150	Angio Retina	Tracking With Repeat	3.00	Area	ILM	0	IPL	-10	37.01	36.93	37.08	35.92	16.67	38.41	37.35	39.46	37.64	39.42	36.76	39.64	43.57	39.53	36.64	33.28	21.25	38.77	40.41	41.07	38.41	IPL	-10	OPL	10	40.58	40.20	40.94	40.12	30.29	41.39	40.62	42.16	40.83
TR51	3X3	Patient	M	OS	51.28	A2017.1.0.150	V 2017.1.0.150	Angio Retina	Tracking With Repeat	3.00	Area	ILM	0	IPL	-10	33.60	32.68	34.62	32.18	13.33	34.59	32.43	36.79	36.58	32.09	34.48	35.22	34.58	34.87	31.40	33.95	17.16	39.96	35.88	36.72	37.88	IPL	-10	OPL	10	42.58	42.63	42.54	42.48	27.34	44.42	44.10	44.74	41.89
TR51	3X3	Patient	M	OS	52.12	A2017.1.0.150	V 2017.1.0.150	Angio Retina	Tracking With Repeat	3.00	Area	ILM	0	IPL	-10	35.17	34.45	35.94	33.81	13.00	36.46	34.60	38.34	37.68	36.16	34.25	37.67	40.22	36.78	33.43	32.41	17.66	39.77	38.03	39.09	39.02	IPL	-10	OPL	10	41.38	40.72	42.09	40.79	27.56	42.47	41.58	43.38	40.44
TR51	3X3	Patient	M	OS	50.13	A2017.1.0.150	V 2017.1.0.150	Angio Retina	Tracking With Repeat	3.00	Area	ILM	0	IPL	-10	34.51	33.76	35.29	33.14	14.02	35.56	33.90	37.23	37.86	34.98	32.83	36.47	36.19	37.16	33.78	31.37	16.99	40.03	37.21	38.74	39.11	IPL	-10	OPL	10	40.15	40.00	40.31	39.80	26.72	41.46	41.51	41.40	38.07
TR51	3X3	Patient	M	OS	51.58	A2017.1.0.150	V 2017.1.0.150	Angio Retina	Tracking With Repeat	3.00	Area	ILM	0	IPL	-10	34.31	33.43	35.18	33.57	13.83	36.07	34.73	37.42	35.92	35.64	34.76	37.91	39.44	36.03	30.93	32.98	16.11	37.36	38.60	38.96	38.24	IPL	-10	OPL	10	39.42	39.85	38.98	39.25	28.70	40.59	40.94	40.23	39.13
DS88	3X3	Control	M	OD	79.02	A2017.1.0.150	V 2017.1.0.150	Angio Retina	Tracking With Repeat	3.00	Area	ILM	0	IPL	-10	49.01	49.11	48.91	48.72	19.46	52.47	52.37	52.57	52.54	51.72	52.84	52.80	49.65	52.51	52.46	52.67	25.89	51.99	48.39	55.02	52.43	IPL	-10	OPL	10	56.92	57.64	56.10	56.21	37.96	58.55	58.47	58.64	59.69
DS88	3X3	Control	M	OD	72.88	A2017.1.0.150	V 2017.1.0.150	Angio Retina	Tracking With Repeat	3.00	Area	ILM	0	IPL	-10	50.91	51.18	50.59	50.12	20.16	54.00	53.86	54.13	53.14	54.47	53.70	54.66	54.49	53.52	55.62	53.12	27.12	53.38	50.70	56.12	53.95	IPL	-10	OPL	10	54.78	54.25	55.41	53.82	38.55	55.79	54.65	56.98	57.10
DS88	3X3	Control	M	OD	76.93	A2017.1.0.150	V 2017.1.0.150	Angio Retina	Tracking With Repeat	3.00	Area	ILM	0	IPL	-10	49.15	49.02	49.29	48.76	20.94	52.32	52.16	52.49	50.95	53.00	51.83	53.50	50.09	52.41	52.73	51.04	26.56	51.76	49.21	55.13	53.32	IPL	-10	OPL	10	55.16	55.59	54.68	54.34	38.06	56.43	56.63	56.23	56.85
DS88	3X3	Control	M	OD	80.69	A2017.1.0.150	V 2017.1.0.150	Angio Retina	Tracking With Repeat	3.00	Area	ILM	0	IPL	-10	49.68	49.37	50.03	49.43	20.44	53.15	52.89	53.40	50.82	54.16	53.37	54.15	50.38	52.99	53.02	51.15	26.99	54.12	49.35	56.97	52.05	IPL	-10	OPL	10	54.93	55.58	54.21	53.88	36.67	56.08	56.46	55.69	57.29
DS88	3X3	Control	M	OD	81.69	A2017.1.0.150	V 2017.1.0.150	Angio Retina	Tracking With Repeat	3.00	Area	ILM	0	IPL	-10	49.23	49.50	48.94	48.77	21.03	52.31	52.62	51.99	51.08	53.62	52.60	51.85	51.48	53.39	52.46	50.37	26.96	52.45	49.26	54.88	51.66	IPL	-10	OPL	10	56.17	56.72	55.58	55.25	37.94	57.46	57.84	57.07	58.14
DS88	3X3	Control	M	OS	75.74	A2017.1.0.150	V 2017.1.0.150	Angio Retina	Tracking With Repeat	3.00	Area	ILM	0	IPL	-10	46.79	46.21	47.36	46.80	17.47	50.63	50.04	51.22	47.82	51.64	50.12	52.84	52.11	52.01	43.09	46.66	29.68	46.18	53.59	51.09	46.48	IPL	-10	OPL	10	54.45	54.73	54.18	53.44	36.56	55.65	55.77	55.53	54.44
DS88	3X3	Control	M	OS	75.23	A2017.1.0.150	V 2017.1.0.150	Angio Retina	Tracking With Repeat	3.00	Area	ILM	0	IPL	-10	47.59	46.69	48.46	47.98	17.52	51.95	51.44	52.47	50.57	53.04	50.96	53.08	51.12	53.73	43.99	46.52	30.27	48.92	54.13	51.28	48.19	IPL	-10	OPL	10	54.15	54.45	53.86	53.64	36.05	55.93	56.39	55.47	55.84
DS88	3X3	Control	M	OS	74.89	A2017.1.0.150	V 2017.1.0.150	Angio Retina	Tracking With Repeat	3.00	Area	ILM	0	IPL	-10	47.17	46.56	47.75	47.35	16.62	51.34	50.97	51.72	50.91	52.34	48.85	52.94	48.92	53.65	44.28	45.46	30.09	50.23	52.42	51.41	47.98	IPL	-10	OPL	10	53.70	53.90	53.52	53.22	35.77	55.49	56.15	54.82	56.64
DS88	3X3	Control	M	OS	74.56	A2017.1.0.150	V 2017.1.0.150	Angio Retina	Tracking With Repeat	3.00	Area	ILM	0	IPL	-10	46.54	45.39	47.61	46.72	16.83	50.64	49.41	51.87	48.95	51.30	49.59	52.54	50.08	52.19	42.29	45.82	29.66	47.54	52.83	51.45	46.85	IPL	-10	OPL	10	54.72	54.82	54.63	53.84	36.92	56.06	56.26	55.85	55.83
DS88	3X3	Control	M	OS	78.05	A2017.1.0.150	V 2017.1.0.150	Angio Retina	Tracking With Repeat	3.00	Area	ILM	0	IPL	-10	48.05	47.37	48.71	48.26	18.71	52.10	51.50	52.70	50.62	52.61	51.33	53.73	49.23	54.89	43.42	48.71	30.60	49.77	53.99	51.73	49.96	IPL	-10	OPL	10	56.05	56.36	55.76	55.18	38.20	57.39	57.69	57.09	57.85
HLB92	3X3	Control	M	OD	78.11	A2017.1.0.150	V 2017.1.0.150	Angio Retina	Tracking With Repeat	3.00	Area	ILM	0	IPL	-10	47.52	47.50	47.55	46.44	18.07	50.07	49.85	50.30	48.53	50.25	49.94	51.72	50.33	52.41	52.01	46.94	23.27	49.35	50.23	51.49	51.51	IPL	-10	OPL	10	50.10	49.89	50.36	50.06	35.20	51.96	51.59	52.35	51.75
HLB92	3X3	Control	M	OD	78.32	A2017.1.0.150	V 2017.1.0.150	Angio Retina	Tracking With Repeat	3.00	Area	ILM	0	IPL	-10	48.35	48.70	47.92	47.35	20.62	50.78	50.80	50.76	49.16	51.45	50.29	52.39	50.21	53.84	51.91	48.99	25.96	50.10	50.04	52.14	51.81	IPL	-10	OPL	10	51.75	51.71	51.81	51.48	38.12	53.19	53.15	53.24	53.29
HLB92	3X3	Control	M	OD	79.14	A2017.1.0.150	V 2017.1.0.150	Angio Retina	Tracking With Repeat	3.00	Area	ILM	0	IPL	-10	47.90	47.94	47.84	46.85	18.99	50.45	50.09	50.83	48.47	50.36	50.91	52.28	49.92	52.78	52.38	47.25	24.20	50.41	49.88	52.24	51.89	IPL	-10	OPL	10	51.20	51.61	50.67	50.59	37.51	52.28	52.58	51.95	51.48
HLB92	3X3	Control	M	OD	77.42	A2017.1.0.150	V 2017.1.0.150	Angio Retina	Tracking With Repeat	3.00	Area	ILM	0	IPL	-10	47.12	47.55	46.54	46.06	19.51	49.52	49.67	49.36	48.10	50.89	48.98	50.24	49.63	52.17	52.23	46.21	25.23	49.13	48.96	49.72	50.59	IPL	-10	OPL	10	52.60	52.68	52.49	51.97	38.11	53.77	53.51	54.06	53.35
HLB92	3X3	Control	M	OD	79.42	A2017.1.0.150	V 2017.1.0.150	Angio Retina	Tracking With Repeat	3.00	Area	ILM	0	IPL	-10	46.73	46.77	46.68	45.55	18.61	49.09	48.84	49.36	46.77	50.04	48.65	51.29	48.98	51.81	51.00	46.15	24.77	49.10	49.15	48.83	50.64	IPL	-10	OPL	10	50.28	50.07	50.58	49.79	37.01	51.47	50.95	52.05	51.32
HLB92	3X3	Control	M	OS	71.57	A2017.1.0.150	V 2017.1.0.150	Angio Retina	Tracking With Repeat	3.00	Area	ILM	0	IPL	-10	48.90	49.32	48.43	48.41	22.32	51.75	51.96	51.54	49.52	54.50	50.29	52.63	53.52	54.14	52.09	49.18	29.05	48.51	51.19	54.40	47.81	IPL	-10	OPL	10	53.44	53.18	53.72	53.51	40.43	55.19	54.45	55.94	54.44
HLB92	3X3	Control	M	OS	74.39	A2017.1.0.150	V 2017.1.0.150	Angio Retina	Tracking With Repeat	3.00	Area	ILM	0	IPL	-10	46.93	47.10	46.74	46.05	21.79	49.15	48.84	49.46	46.19	49.65	49.84	51.00	50.04	50.83	49.68	48.37	27.42	45.62	49.95	53.09	47.17	IPL	-10	OPL	10	53.24	53.02	53.48	53.02	39.96	54.69	54.47	54.92	55.00
HLB92	3X3	Control	M	OS	75.06	A2017.1.0.150	V 2017.1.0.150	Angio Retina	Tracking With Repeat	3.00	Area	ILM	0	IPL	-10	46.56	46.51	46.62	45.82	22.23	48.83	48.22	49.46	47.05	49.89	48.69	49.72	50.85	51.56	48.26	47.11	27.97	46.15	49.01	51.49	46.48	IPL	-10	OPL	10	52.41	51.96	52.90	52.23	38.60	53.97	53.48	54.47	53.72
HLB92	3X3	Control	M	OS	71.05	A2017.1.0.150	V 2017.1.0.150	Angio Retina	Tracking With Repeat	3.00	Area	ILM	0	IPL	-10	47.10	46.94	47.27	46.49	23.62	49.41	48.80	50.03	47.77	50.45	48.79	50.63	51.05	51.63	48.10	49.37	28.62	47.09	48.64	52.72	46.50	IPL	-10	OPL	10	51.33	50.90	51.81	51.63	39.52	53.18	53.10	53.26	52.64
HLB92	3X3	Control	M	OS	73.92	A2017.1.0.150	V 2017.1.0.150	Angio Retina	Tracking With Repeat	3.00	Area	ILM	0	IPL	-10	47.40	47.43	47.37	46.81	23.08	49.84	49.51	50.19	46.91	51.65	49.76	51.09	50.73	52.72	49.16	49.28	28.52	46.16	49.90	52.75	47.23	IPL	-10	OPL	10	52.40	52.74	52.02	52.11	38.95	53.79	53.84	53.74	53.40
SB52	6X6	Patient	M	OD	60.04	A2017.1.0.150	V 2017.1.0.150	HD Angio Retina	Tracking With Repeat	6.00	Area	ILM	0	IPL	-10	48.03	48.52	47.52	47.83	34.35	45.47	46.55	44.38	45.88	42.55	45.27	48.17	43.06	51.08	56.92	43.14	43.28	48.95	40.28	50.94	54.70	IPL	-10	OPL	10	37.15	37.45	36.84	37.90	35.38	41.37	42.13	40.61	47.53
SB52	6X6	Patient	M	OD	59.86	A2017.1.0.150	V 2017.1.0.150	HD Angio Retina	Tracking With Repeat	6.00	Area	ILM	0	IPL	-10	45.96	46.95	44.92	45.80	34.49	43.61	44.60	42.61	45.22	41.44	40.92	46.82	43.12	49.23	53.22	43.10	41.36	45.63	38.51	47.68	51.86	IPL	-10	OPL	10	38.68	39.78	37.52	39.41	40.23	40.90	42.50	39.30	43.97
SB52	6X6	Patient	M	OD	68.57	A2017.1.0.150	V 2017.1.0.150	HD Angio Retina	Tracking With Repeat	6.00	Area	ILM	0	IPL	-10	49.16	50.02	48.25	49.08	34.38	46.28	47.31	45.26	45.34	44.97	46.79	48.05	45.00	52.21	57.74	44.07	43.23	51.66	42.36	50.93	55.27	IPL	-10	OPL	10	46.51	47.34	45.65	47.61	37.97	49.25	48.36	50.14	51.35
SB52	6X6	Patient	M	OD	68.09	A2017.1.0.150	V 2017.1.0.150	HD Angio Retina	Tracking With Repeat	6.00	Area	ILM	0	IPL	-10	49.47	50.64	48.25	49.54	34.69	46.95	48.11	45.79	48.38	44.78	45.35	49.27	47.36	52.35	57.33	44.59	43.83	50.62	42.61	51.69	54.93	IPL	-10	OPL	10	44.11	44.78	43.41	45.07	35.35	46.74	46.84	46.65	48.71
SB52	6X6	Patient	M	OD	67.25	A2017.1.0.150	V 2017.1.0.150	HD Angio Retina	Tracking With Repeat	6.00	Area	ILM	0	IPL	-10	49.74	50.55	48.89	49.34	31.67	46.62	47.41	45.83	47.00	44.02	46.11	49.33	46.51	53.04	58.36	44.84	42.90	50.90	43.65	52.44	55.09	IPL	-10	OPL	10	46.50	46.47	46.53	48.02	38.35	49.85	50.29	49.41	51.80
SB52	6X6	Patient	M	OS	56.81	A2017.1.0.150	V 2017.1.0.150	HD Angio Retina	Tracking With Repeat	6.00	Area	ILM	0	IPL	-10	41.95	41.58	42.85	42.83	26.85	42.72	40.55	44.91	48.06	31.24	53.45	38.09	49.10	42.98	38.45	43.92	35.90	37.34	52.13	37.45	40.09	IPL	-10	OPL	10	40.00	40.51	38.75	40.66	52.64	39.62	39.60	39.65	38.51
SB52	6X6	Patient	M	OS	53.81	A2017.1.0.150	V 2017.1.0.150	HD Angio Retina	Tracking With Repeat	6.00	Area	ILM	0	IPL	-10	39.70	39.50	40.26	40.57	30.53	42.64	41.59	43.71	47.37	34.41	51.29	37.49	48.11	39.66	35.13	41.54	35.21	36.22	47.40	37.19	36.70	IPL	-10	OPL	10	37.95	38.31	36.98	39.10	56.23	36.77	38.09	35.45	34.81
SB52	6X6	Patient	M	OS	60.34	A2017.1.0.150	V 2017.1.0.150	HD Angio Retina	Tracking With Repeat	6.00	Area	ILM	0	IPL	-10	40.72	40.50	41.27	41.78	25.91	41.23	38.69	43.79	46.49	29.23	52.28	36.87	49.26	42.28	34.55	45.56	33.39	37.79	48.98	36.40	38.09	IPL	-10	OPL	10	44.13	45.09	41.76	44.97	57.38	45.64	46.25	45.04	43.00
SB52	6X6	Patient	M	OS	57.45	A2017.1.0.150	V 2017.1.0.150	HD Angio Retina	Tracking With Repeat	6.00	Area	ILM	0	IPL	-10	38.76	37.48	40.75	39.71	10.41	36.04	33.47	38.63	40.76	29.25	40.75	33.39	46.74	39.66	31.19	41.70	29.29	36.71	49.42	35.93	38.01	IPL	-10	OPL	10	44.04	43.92	44.23	45.63	56.46	48.14	46.67	49.63	44.47
SB52	6X6	Patient	M	OS	57.72	A2017.1.0.150	V 2017.1.0.150	HD Angio Retina	Tracking With Repeat	6.00	Area	ILM	0	IPL	-10	40.46	38.87	42.16	40.40	15.15	39.99	38.93	41.05	36.68	42.63	36.64	44.00	48.70	37.89	32.29	43.75	34.08	36.88	48.83	43.34	38.29	IPL	-10	OPL	10	39.17	38.43	39.96	40.89	27.28	43.36	41.92	44.83	45.77
HC45	6X6	Patient	M	OD	57.86	A2017.1.0.150	V 2017.1.0.150	HD Angio Retina	Tracking With Repeat	6.00	Area	ILM	0	IPL	-10	43.77	43.01	44.55	43.37	23.59	44.30	46.50	42.10	43.86	48.68	42.69	41.95	40.40	43.39	46.26	42.07	41.16	45.00	41.17	44.33	50.20	IPL	-10	OPL	10	42.59	42.77	42.40	43.03	37.63	46.84	48.96	44.72	48.31
HC45	6X6	Patient	M	OS	65.36	A2017.1.0.150	V 2017.1.0.150	HD Angio Retina	Tracking With Repeat	6.00	Area	ILM	0	IPL	-10	45.63	44.46	46.82	45.75	23.22	47.19	46.16	48.24	45.53	46.79	46.56	49.89	50.65	44.56	37.74	49.09	43.50	42.61	52.99	48.56	40.91	IPL	-10	OPL	10	49.10	49.04	49.16	49.34	39.97	52.10	52.57	51.63	52.20
HC45	6X6	Patient	M	OD	64.56	A2017.1.0.150	V 2017.1.0.150	HD Angio Retina	Tracking With Repeat	6.00	Area	ILM	0	IPL	-10	45.78	45.03	46.62	45.28	24.31	48.43	47.68	49.18	48.34	47.72	48.36	49.30	42.02	45.85	49.08	42.32	43.84	47.74	42.78	46.33	52.17	IPL	-10	OPL	10	49.58	49.66	49.51	50.09	38.97	53.06	52.94	53.17	54.88
HC45	6X6	Patient	M	OD	62.68	A2017.1.0.150	V 2017.1.0.150	HD Angio Retina	Tracking With Repeat	6.00	Area	ILM	0	IPL	-10	45.41	44.45	46.46	45.15	19.49	47.26	46.40	48.12	46.55	45.21	48.28	49.03	41.67	45.49	47.72	42.50	41.80	48.11	42.30	46.26	52.96	IPL	-10	OPL	10	48.28	48.53	48.01	48.92	36.83	51.71	51.43	51.99	53.27
HC45	6X6	Patient	M	OD	59.98	A2017.1.0.150	V 2017.1.0.150	HD Angio Retina	Tracking With Repeat	6.00	Area	ILM	0	IPL	-10	42.82	41.30	44.43	42.35	21.08	43.04	41.01	45.07	42.53	39.42	43.67	46.53	37.91	41.21	46.22	39.01	38.32	44.98	41.39	44.84	51.57	IPL	-10	OPL	10	46.56	46.13	47.02	47.26	37.83	49.89	48.78	51.00	51.07
HC45	6X6	Patient	M	OD	64.72	A2017.1.0.150	V 2017.1.0.150	HD Angio Retina	Tracking With Repeat	6.00	Area	ILM	0	IPL	-10	45.71	45.05	46.44	45.04	21.48	48.48	48.48	48.48	47.64	48.37	47.81	50.10	40.42	47.04	48.87	42.62	43.72	48.66	41.58	45.70	52.89	IPL	-10	OPL	10	48.58	48.94	48.18	49.11	36.49	52.41	52.87	51.95	53.20
HC45	6X6	Patient	M	OS	53.84	A2017.1.0.150	V 2017.1.0.150	HD Angio Retina	Tracking With Repeat	6.00	Area	ILM	0	IPL	-10	38.52	37.96	39.10	37.83	19.26	37.39	36.85	37.93	37.95	36.43	35.86	39.32	44.47	33.61	35.62	42.04	36.32	35.99	47.01	38.29	33.20	IPL	-10	OPL	10	39.16	39.75	38.54	39.77	36.86	44.11	45.05	43.16	47.28
HC45	6X6	Patient	M	OS	53.69	A2017.1.0.150	V 2017.1.0.150	HD Angio Retina	Tracking With Repeat	6.00	Area	ILM	0	IPL	-10	40.91	40.01	41.82	40.24	24.37	39.05	38.43	39.68	42.52	39.31	32.65	41.79	46.26	38.73	37.02	42.89	38.97	36.43	51.11	42.11	34.55	IPL	-10	OPL	10	40.30	40.27	40.33	40.90	41.74	46.88	46.07	47.69	50.84
HC45	6X6	Patient	M	OS	53.18	A2017.1.0.150	V 2017.1.0.150	HD Angio Retina	Tracking With Repeat	6.00	Area	ILM	0	IPL	-10	41.73	41.48	41.97	41.22	20.37	40.73	40.41	41.06	43.38	41.92	37.48	40.18	46.75	40.47	39.10	44.19	38.27	39.36	49.92	42.08	35.27	IPL	-10	OPL	10	37.23	38.06	36.40	37.72	32.92	42.66	41.95	43.38	44.26
HC45	6X6	Patient	M	OS	54.79	A2017.1.0.150	V 2017.1.0.150	HD Angio Retina	Tracking With Repeat	6.00	Area	ILM	0	IPL	-10	41.87	40.56	43.21	41.33	23.14	41.62	40.88	42.37	41.86	41.82	40.41	42.42	47.21	36.49	37.72	45.42	39.13	38.52	49.37	45.61	37.25	IPL	-10	OPL	10	39.14	39.11	39.17	39.57	39.20	44.19	45.39	42.97	49.62
GLG89	6X6	Control	M	OD	68.71	A2017.1.0.150	V 2017.1.0.150	HD Angio Retina	Tracking With Repeat	6.00	Area	ILM	0	IPL	-10	49.79	49.19	50.42	50.63	34.21	53.55	53.37	53.74	52.46	52.79	53.89	55.09	42.79	47.15	53.48	48.18	51.10	55.36	44.32	51.86	54.04	IPL	-10	OPL	10	52.43	52.00	52.89	55.37	49.19	56.38	56.31	56.46	57.99
GLG89	6X6	Control	M	OD	61.00	A2017.1.0.150	V 2017.1.0.150	HD Angio Retina	Tracking With Repeat	6.00	Area	ILM	0	IPL	-10	47.79	47.17	48.47	48.36	32.90	50.41	49.62	51.20	51.09	48.55	50.37	51.63	39.16	45.30	53.28	46.59	47.89	53.88	42.43	49.34	52.43	IPL	-10	OPL	10	45.32	44.88	45.79	46.28	48.96	50.93	50.24	51.62	52.90
GLG89	6X6	Control	M	OD	57.71	A2017.1.0.150	V 2017.1.0.150	HD Angio Retina	Tracking With Repeat	6.00	Area	ILM	0	IPL	-10	45.75	45.36	46.17	46.13	29.33	48.18	48.32	48.04	48.00	48.15	47.99	48.58	37.83	43.52	52.19	41.98	45.93	52.17	40.40	47.24	50.62	IPL	-10	OPL	10	44.78	44.54	45.03	45.48	45.62	49.15	49.38	48.93	51.69
GLG89	6X6	Control	M	OD	61.88	A2017.1.0.150	V 2017.1.0.150	HD Angio Retina	Tracking With Repeat	6.00	Area	ILM	0	IPL	-10	44.72	44.77	44.67	45.69	30.27	48.78	49.58	47.97	49.25	48.39	48.49	48.97	37.39	43.22	48.43	43.84	46.67	50.25	36.44	46.37	50.03	IPL	-10	OPL	10	42.70	42.33	43.09	44.18	47.08	49.39	49.33	49.46	50.79
GLG89	6X6	Control	M	OD	63.22	A2017.1.0.150	V 2017.1.0.150	HD Angio Retina	Tracking With Repeat	6.00	Area	ILM	0	IPL	-10	45.46	45.42	45.50	46.04	30.04	47.85	49.08	46.63	48.24	47.51	47.58	48.08	38.66	43.49	50.22	43.81	45.28	51.33	40.18	46.03	50.25	IPL	-10	OPL	10	45.74	45.43	46.08	47.61	47.08	48.82	49.38	48.27	50.06
GLG89	6X6	Control	M	OS	68.51	A2017.1.0.150	V 2017.1.0.150	HD Angio Retina	Tracking With Repeat	6.00	Area	ILM	0	IPL	-10	50.12	49.73	50.49	50.75	31.18	53.28	52.21	54.36	53.56	52.31	53.72	53.53	55.85	50.19	42.09	54.90	49.53	46.62	55.43	50.70	45.64	IPL	-10	OPL	10	56.15	56.80	55.52	57.07	45.88	58.60	59.21	57.99	60.70
GLG89	6X6	Control	M	OS	69.43	A2017.1.0.150	V 2017.1.0.150	HD Angio Retina	Tracking With Repeat	6.00	Area	ILM	0	IPL	-10	49.07	48.04	50.08	49.62	30.61	51.48	50.38	52.60	52.40	50.76	52.20	50.57	54.10	48.28	41.44	53.06	47.92	45.39	55.26	50.01	46.06	IPL	-10	OPL	10	55.57	55.43	55.71	56.65	46.13	57.16	56.84	57.49	57.41
GLG89	6X6	Control	M	OS	67.41	A2017.1.0.150	V 2017.1.0.150	HD Angio Retina	Tracking With Repeat	6.00	Area	ILM	0	IPL	-10	46.66	46.25	47.06	47.42	28.67	49.50	48.58	50.43	50.97	50.23	47.29	49.54	51.53	46.53	40.07	50.17	46.40	44.19	51.78	47.12	42.08	IPL	-10	OPL	10	55.78	55.60	55.96	57.00	48.50	57.43	57.71	57.15	58.94
GLG89	6X6	Control	M	OS	65.95	A2017.1.0.150	V 2017.1.0.150	HD Angio Retina	Tracking With Repeat	6.00	Area	ILM	0	IPL	-10	45.87	45.60	46.13	46.84	28.56	47.98	46.99	48.99	49.76	48.71	45.67	47.82	51.58	47.13	38.54	48.50	44.65	43.13	50.43	48.04	40.71	IPL	-10	OPL	10	54.00	53.97	54.03	55.32	49.19	56.61	56.70	56.53	57.65
GLG89	6X6	Control	M	OS	65.68	A2017.1.0.150	V 2017.1.0.150	HD Angio Retina	Tracking With Repeat	6.00	Area	ILM	0	IPL	-10	48.09	48.30	47.88	48.91	32.15	50.67	49.55	51.80	49.23	51.28	51.32	50.83	55.42	48.84	41.56	50.56	48.17	44.05	54.47	48.87	40.73	IPL	-10	OPL	10	54.49	55.43	53.56	55.66	48.76	55.74	56.79	54.68	56.67
AM89	6X6	Control	M	OD	77.20	A2017.1.0.150	V 2017.1.0.150	HD Angio Retina	Tracking With Repeat	6.00	Area	ILM	0	IPL	-10	49.02	49.58	48.41	49.09	26.19	51.10	50.42	51.78	52.70	49.28	51.85	50.56	43.91	50.45	54.99	49.32	46.75	53.19	42.72	46.22	53.66	IPL	-10	OPL	10	54.18	56.25	51.95	55.35	44.68	56.27	55.80	56.75	56.37
AM89	6X6	Control	M	OD	74.54	A2017.1.0.150	V 2017.1.0.150	HD Angio Retina	Tracking With Repeat	6.00	Area	ILM	0	IPL	-10	49.17	49.46	48.86	49.29	26.56	51.90	50.99	52.82	52.57	50.99	52.86	51.19	44.36	50.22	54.44	48.46	47.60	53.52	44.05	45.90	54.06	IPL	-10	OPL	10	54.12	56.07	52.01	55.26	45.22	55.52	55.97	55.07	56.40
AM89	6X6	Control	M	OD	75.02	A2017.1.0.150	V 2017.1.0.150	HD Angio Retina	Tracking With Repeat	6.00	Area	ILM	0	IPL	-10	47.70	47.82	47.58	48.01	28.22	49.57	48.37	50.77	51.43	47.03	50.76	49.07	42.89	48.08	52.83	47.58	45.92	50.64	43.51	44.68	53.28	IPL	-10	OPL	10	53.30	55.30	51.14	54.46	45.68	55.21	55.03	55.38	57.55
AM89	6X6	Control	M	OD	74.95	A2017.1.0.150	V 2017.1.0.150	HD Angio Retina	Tracking With Repeat	6.00	Area	ILM	0	IPL	-10	50.01	50.39	49.59	50.22	26.79	53.01	52.16	53.86	54.45	51.00	54.44	52.16	44.19	51.05	55.67	50.34	48.12	55.62	43.83	46.78	54.54	IPL	-10	OPL	10	51.85	53.85	49.66	53.06	44.68	54.42	55.07	53.78	56.09
AM89	6X6	Control	M	OD	72.02	A2017.1.0.150	V 2017.1.0.150	HD Angio Retina	Tracking With Repeat	6.00	Area	ILM	0	IPL	-10	49.07	49.35	48.77	49.10	26.96	50.77	49.58	51.96	51.83	48.38	51.83	51.06	43.95	49.50	55.16	48.83	46.33	53.18	44.54	45.90	54.33	IPL	-10	OPL	10	51.04	52.32	49.64	52.28	44.59	53.54	53.83	53.25	54.39
AM89	6X6	Control	M	OS	70.98	A2017.1.0.150	V 2017.1.0.150	HD Angio Retina	Tracking With Repeat	6.00	Area	ILM	0	IPL	-10	50.18	49.35	51.00	50.85	22.82	53.44	52.41	54.48	52.60	51.62	53.89	55.63	54.77	50.96	42.49	53.75	47.85	49.04	55.16	53.49	44.00	IPL	-10	OPL	10	52.61	52.56	52.65	53.52	44.45	56.17	55.29	57.05	56.64
AM89	6X6	Control	M	OS	70.02	A2017.1.0.150	V 2017.1.0.150	HD Angio Retina	Tracking With Repeat	6.00	Area	ILM	0	IPL	-10	47.61	47.01	48.22	48.04	20.29	49.60	49.47	49.74	49.88	49.58	48.57	50.39	51.59	48.05	41.40	50.06	43.44	48.40	53.00	48.96	43.49	IPL	-10	OPL	10	53.30	53.10	53.50	54.25	43.51	56.76	56.75	56.77	56.27
AM89	6X6	Control	M	OS	72.20	A2017.1.0.150	V 2017.1.0.150	HD Angio Retina	Tracking With Repeat	6.00	Area	ILM	0	IPL	-10	47.33	47.45	47.21	47.74	18.80	49.97	51.29	48.63	49.76	51.15	49.40	49.57	52.86	48.64	40.63	51.82	44.01	47.69	51.75	46.88	41.59	IPL	-10	OPL	10	50.55	51.03	50.08	51.51	41.68	53.98	54.45	53.50	55.09
AM89	6X6	Control	M	OS	75.02	A2017.1.0.150	V 2017.1.0.150	HD Angio Retina	Tracking With Repeat	6.00	Area	ILM	0	IPL	-10	47.65	46.90	48.36	48.38	18.49	50.16	49.48	50.85	51.31	48.64	50.43	50.27	53.04	46.46	40.05	53.72	43.47	47.90	52.68	50.30	41.10	IPL	-10	OPL	10	49.60	49.73	49.47	50.76	40.54	52.93	53.11	52.75	55.95
AM89	6X6	Control	M	OS	75.68	A2017.1.0.150	V 2017.1.0.150	HD Angio Retina	Tracking With Repeat	6.00	Area	ILM	0	IPL	-10	49.15	48.74	49.55	49.91	19.60	52.57	52.70	52.43	52.94	51.52	52.41	53.40	54.00	49.34	41.55	54.10	46.61	48.68	53.92	50.64	43.42	IPL	-10	OPL	10	54.01	53.97	54.06	54.97	44.11	55.81	56.24	55.38	56.82
TR51	6X6	Patient	M	OD	57.03	A2017.1.0.150	V 2017.1.0.150	HD Angio Retina	Tracking With Repeat	6.00	Area	ILM	0	IPL	-10	43.72	44.09	43.33	43.29	19.89	47.24	46.22	48.26	46.31	47.91	47.12	47.62	39.70	43.64	50.82	39.95	43.10	45.59	38.51	43.45	48.78	IPL	-10	OPL	10	39.61	37.73	41.54	40.51	28.42	46.43	44.91	47.95	47.90
TR51	6X6	Patient	M	OD	64.04	A2017.1.0.150	V 2017.1.0.150	HD Angio Retina	Tracking With Repeat	6.00	Area	ILM	0	IPL	-10	44.98	45.64	44.33	44.57	17.20	47.81	47.92	47.71	48.40	48.74	48.30	45.82	43.04	45.56	51.11	42.28	43.63	46.91	39.09	43.13	50.13	IPL	-10	OPL	10	46.49	46.52	46.46	47.49	30.93	49.95	48.22	51.68	52.85
TR51	6X6	Patient	M	OD	61.45	A2017.1.0.150	V 2017.1.0.150	HD Angio Retina	Tracking With Repeat	6.00	Area	ILM	0	IPL	-10	42.93	43.25	42.62	42.35	17.00	44.70	43.64	45.77	42.62	43.69	46.50	46.03	41.65	42.51	49.14	37.93	42.01	45.27	37.80	42.76	47.37	IPL	-10	OPL	10	41.67	40.75	42.57	42.34	26.05	46.83	44.95	48.71	46.68
TR51	6X6	Patient	M	OD	59.64	A2017.1.0.150	V 2017.1.0.150	HD Angio Retina	Tracking With Repeat	6.00	Area	ILM	0	IPL	-10	43.91	44.61	43.22	43.21	16.72	47.21	47.13	47.28	44.30	47.22	50.22	47.12	40.60	44.34	51.23	39.61	43.28	45.12	37.66	44.17	49.23	IPL	-10	OPL	10	42.03	41.77	42.28	43.30	26.53	48.54	45.96	51.12	49.20
TR51	6X6	Patient	M	OD	59.72	A2017.1.0.150	V 2017.1.0.150	HD Angio Retina	Tracking With Repeat	6.00	Area	ILM	0	IPL	-10	41.55	41.86	41.24	40.68	14.72	40.92	39.24	42.59	42.12	37.65	43.82	40.10	40.14	41.00	49.04	37.93	37.80	41.61	37.08	40.62	48.72	IPL	-10	OPL	10	39.89	39.34	40.43	40.22	21.71	47.15	44.90	49.41	47.54
TR51	6X6	Patient	M	OS	53.42	A2017.1.0.150	V 2017.1.0.150	HD Angio Retina	Tracking With Repeat	6.00	Area	ILM	0	IPL	-10	40.99	41.83	40.14	42.14	19.74	44.40	43.25	45.55	45.00	43.18	43.15	46.27	47.04	39.79	38.65	44.94	39.49	39.67	44.50	42.43	32.23	IPL	-10	OPL	10	37.08	37.65	36.52	39.55	34.58	43.59	42.77	44.42	42.40
TR51	6X6	Patient	M	OS	51.92	A2017.1.0.150	V 2017.1.0.150	HD Angio Retina	Tracking With Repeat	6.00	Area	ILM	0	IPL	-10	41.01	40.66	41.36	41.71	20.23	42.95	41.82	44.09	44.89	42.12	40.61	44.20	47.27	39.46	37.79	42.74	38.75	38.10	44.60	44.58	35.70	IPL	-10	OPL	10	42.22	42.06	42.38	43.55	33.72	47.43	47.84	47.02	47.90
TR51	6X6	Patient	M	OS	50.84	A2017.1.0.150	V 2017.1.0.150	HD Angio Retina	Tracking With Repeat	6.00	Area	ILM	0	IPL	-10	36.35	36.11	36.61	36.25	14.47	34.59	34.07	35.13	40.12	29.26	34.39	34.64	44.30	33.55	31.47	40.75	31.10	34.86	41.25	38.11	31.63	IPL	-10	OPL	10	39.28	38.61	39.98	40.46	26.05	46.59	44.92	48.27	49.76
TR51	6X6	Patient	M	OS	53.22	A2017.1.0.150	V 2017.1.0.150	HD Angio Retina	Tracking With Repeat	6.00	Area	ILM	0	IPL	-10	38.79	39.03	38.53	38.93	20.29	40.06	38.99	41.15	43.17	37.16	38.69	41.26	44.44	37.34	36.92	41.13	36.97	37.75	42.81	40.18	31.49	IPL	-10	OPL	10	41.21	41.24	41.17	41.96	31.90	48.25	48.66	47.84	48.26
TR51	6X6	Patient	M	OS	57.87	A2017.1.0.150	V 2017.1.0.150	HD Angio Retina	Tracking With Repeat	6.00	Area	ILM	0	IPL	-10	41.82	41.82	41.83	42.76	19.29	43.84	41.85	45.84	43.85	43.04	42.73	45.74	47.73	40.79	39.03	45.61	38.52	39.70	45.75	44.90	34.26	IPL	-10	OPL	10	44.30	44.68	43.90	45.66	32.52	47.76	48.24	47.29	46.23
DS88	6X6	Control	M	OD	83.15	A2017.1.0.150	V 2017.1.0.150	HD Angio Retina	Tracking With Repeat	6.00	Area	ILM	0	IPL	-10	51.52	51.48	51.57	51.82	24.05	55.32	54.11	56.52	55.30	53.67	55.50	56.79	47.29	52.82	53.69	49.76	50.89	54.97	46.27	53.42	54.67	IPL	-10	OPL	10	57.67	56.69	58.74	59.42	42.48	58.75	57.91	59.59	60.97
DS88	6X6	Control	M	OD	84.70	A2017.1.0.150	V 2017.1.0.150	HD Angio Retina	Tracking With Repeat	6.00	Area	ILM	0	IPL	-10	51.92	51.42	52.43	52.17	24.37	57.18	56.73	57.63	56.20	57.29	57.45	57.78	44.64	52.82	54.55	49.47	52.82	56.42	46.71	53.76	56.23	IPL	-10	OPL	10	60.20	59.30	61.14	61.38	42.85	61.08	60.50	61.65	62.41
DS88	6X6	Control	M	OD	82.00	A2017.1.0.150	V 2017.1.0.150	HD Angio Retina	Tracking With Repeat	6.00	Area	ILM	0	IPL	-10	48.93	48.45	49.44	49.31	24.39	54.22	53.70	54.74	53.69	53.97	54.58	54.64	41.59	50.20	51.41	46.74	50.13	52.31	43.32	51.43	53.39	IPL	-10	OPL	10	58.54	57.72	59.39	60.38	43.11	60.84	59.49	62.18	61.04
DS88	6X6	Control	M	OD	81.90	A2017.1.0.150	V 2017.1.0.150	HD Angio Retina	Tracking With Repeat	6.00	Area	ILM	0	IPL	-10	50.85	50.70	51.01	51.04	22.97	55.65	55.84	55.45	56.07	54.89	57.86	53.78	43.24	51.61	54.70	48.67	51.41	54.34	46.06	52.47	55.30	IPL	-10	OPL	10	57.42	56.86	58.01	59.27	41.40	59.70	59.73	59.67	61.55
DS88	6X6	Control	M	OD	81.51	A2017.1.0.150	V 2017.1.0.150	HD Angio Retina	Tracking With Repeat	6.00	Area	ILM	0	IPL	-10	49.69	49.19	50.19	50.04	25.28	54.74	54.65	54.83	54.68	54.51	55.26	54.51	41.96	50.52	52.56	48.24	49.74	54.32	44.60	51.57	53.79	IPL	-10	OPL	10	58.03	57.98	58.08	59.42	43.34	59.65	60.24	59.06	61.67
DS88	6X6	Control	M	OS	81.31	A2017.1.0.150	V 2017.1.0.150	HD Angio Retina	Tracking With Repeat	6.00	Area	ILM	0	IPL	-10	50.02	50.07	49.98	50.55	21.54	54.76	55.34	54.17	55.37	55.06	53.69	54.92	54.30	50.34	43.65	54.38	51.30	47.90	51.21	50.75	46.28	IPL	-10	OPL	10	56.71	56.84	56.58	58.11	40.31	57.96	58.82	57.08	61.02
DS88	6X6	Control	M	OS	78.36	A2017.1.0.150	V 2017.1.0.150	HD Angio Retina	Tracking With Repeat	6.00	Area	ILM	0	IPL	-10	49.96	50.37	49.58	50.38	23.42	55.03	55.28	54.78	54.02	58.41	52.67	55.03	53.50	51.67	45.21	53.82	51.04	48.09	50.29	50.53	45.44	IPL	-10	OPL	10	55.24	56.48	54.08	56.51	41.83	57.95	59.21	56.67	58.10
DS88	6X6	Control	M	OS	74.80	A2017.1.0.150	V 2017.1.0.150	HD Angio Retina	Tracking With Repeat	6.00	Area	ILM	0	IPL	-10	47.76	47.89	47.63	48.45	21.65	52.88	53.20	52.56	53.38	52.85	51.96	53.34	52.59	48.29	41.52	51.31	48.58	47.47	48.20	48.45	43.33	IPL	-10	OPL	10	49.69	50.46	48.95	51.00	38.60	52.64	53.81	51.47	52.08
DS88	6X6	Control	M	OS	79.26	A2017.1.0.150	V 2017.1.0.150	HD Angio Retina	Tracking With Repeat	6.00	Area	ILM	0	IPL	-10	49.92	50.14	49.69	50.52	23.62	55.58	55.67	55.49	53.83	57.45	54.56	56.48	54.26	50.26	45.61	54.23	50.90	47.21	51.94	50.29	44.48	IPL	-10	OPL	10	53.14	53.82	52.47	54.70	40.63	56.47	57.41	55.52	58.38
DS88	6X6	Control	M	OS	79.21	A2017.1.0.150	V 2017.1.0.150	HD Angio Retina	Tracking With Repeat	6.00	Area	ILM	0	IPL	-10	48.96	49.41	48.52	49.55	20.63	54.37	55.01	53.73	54.49	55.03	54.16	53.81	54.16	49.16	43.40	53.41	49.65	48.71	50.88	48.80	42.37	IPL	-10	OPL	10	53.00	54.05	51.99	54.67	42.20	56.01	57.41	54.60	55.99
HLB92	6X6	Control	M	OD	77.16	A2017.1.0.150	V 2017.1.0.150	HD Angio Retina	Tracking With Repeat	6.00	Area	ILM	0	IPL	-10	48.79	49.41	48.12	49.12	20.88	50.30	50.24	50.37	52.37	49.79	50.32	48.72	42.41	52.38	55.03	49.70	44.73	52.81	41.00	47.66	53.50	IPL	-10	OPL	10	48.37	49.06	47.60	50.22	41.71	52.77	53.06	52.49	53.91
HLB92	6X6	Control	M	OD	76.09	A2017.1.0.150	V 2017.1.0.150	HD Angio Retina	Tracking With Repeat	6.00	Area	ILM	0	IPL	-10	51.64	52.19	51.04	52.19	21.91	54.03	53.98	54.09	57.40	53.00	54.98	50.75	44.17	55.03	58.62	52.08	47.92	55.34	45.57	50.13	56.02	IPL	-10	OPL	10	50.29	50.52	50.03	51.97	41.91	53.97	53.75	54.19	55.30
HLB92	6X6	Control	M	OD	78.63	A2017.1.0.150	V 2017.1.0.150	HD Angio Retina	Tracking With Repeat	6.00	Area	ILM	0	IPL	-10	49.23	49.49	48.94	49.63	20.83	51.43	51.55	51.31	52.21	50.56	51.90	51.06	42.45	51.29	54.71	49.14	45.40	52.57	43.76	49.13	54.72	IPL	-10	OPL	10	52.42	52.29	52.56	53.89	41.71	55.41	55.32	55.50	55.94
HLB92	6X6	Control	M	OD	77.57	A2017.1.0.150	V 2017.1.0.150	HD Angio Retina	Tracking With Repeat	6.00	Area	ILM	0	IPL	-10	49.70	49.79	49.60	49.98	22.23	51.40	51.35	51.44	52.70	50.95	52.11	49.83	42.57	52.79	55.86	49.39	46.53	53.45	43.27	49.28	54.25	IPL	-10	OPL	10	51.31	51.36	51.26	52.46	41.60	53.84	53.96	53.72	55.09
HLB92	6X6	Control	M	OD	77.71	A2017.1.0.150	V 2017.1.0.150	HD Angio Retina	Tracking With Repeat	6.00	Area	ILM	0	IPL	-10	49.57	50.33	48.73	49.89	21.83	49.76	50.68	48.85	52.87	49.79	49.60	46.78	43.27	53.43	55.73	49.83	44.82	53.21	43.50	48.85	53.57	IPL	-10	OPL	10	55.16	55.37	54.92	56.42	43.74	57.37	56.86	57.88	57.44
HLB92	6X6	Control	M	OS	70.18	A2017.1.0.150	V 2017.1.0.150	HD Angio Retina	Tracking With Repeat	6.00	Area	ILM	0	IPL	-10	50.91	51.71	50.08	51.46	25.85	52.11	52.21	52.00	54.25	53.44	51.10	49.66	58.13	54.75	42.92	54.64	46.66	50.67	55.92	49.97	44.36	IPL	-10	OPL	10	51.86	51.63	52.10	53.89	44.37	57.22	57.58	56.85	58.45
HLB92	6X6	Control	M	OS	73.24	A2017.1.0.150	V 2017.1.0.150	HD Angio Retina	Tracking With Repeat	6.00	Area	ILM	0	IPL	-10	50.80	51.68	49.89	50.95	26.50	51.20	51.64	50.77	52.17	51.85	52.09	48.71	58.23	53.21	44.76	54.37	47.14	50.42	54.68	49.38	44.89	IPL	-10	OPL	10	51.87	52.84	50.86	52.44	42.34	55.15	55.99	54.30	55.75
HLB92	6X6	Control	M	OS	72.70	A2017.1.0.150	V 2017.1.0.150	HD Angio Retina	Tracking With Repeat	6.00	Area	ILM	0	IPL	-10	48.41	49.14	47.68	48.60	23.48	50.42	50.23	50.62	52.19	50.93	50.75	47.84	54.72	52.18	42.22	51.23	44.88	48.49	52.62	47.62	41.64	IPL	-10	OPL	10	48.46	48.95	47.95	49.45	42.51	53.03	52.49	53.58	55.75
HLB92	6X6	Control	M	OS	71.53	A2017.1.0.150	V 2017.1.0.150	HD Angio Retina	Tracking With Repeat	6.00	Area	ILM	0	IPL	-10	48.59	49.24	47.93	49.18	23.59	51.20	50.82	51.59	53.18	50.93	50.21	50.52	54.37	52.18	41.56	51.99	46.05	47.73	52.87	48.47	41.96	IPL	-10	OPL	10	48.59	48.98	48.20	49.99	41.11	53.20	53.33	53.07	53.28
HLB92	6X6	Control	M	OS	73.13	A2017.1.0.150	V 2017.1.0.150	HD Angio Retina	Tracking With Repeat	6.00	Area	ILM	0	IPL	-10	48.10	48.98	47.18	48.38	24.82	49.04	49.30	48.78	50.70	49.27	48.93	47.28	54.69	50.71	41.64	52.46	43.89	48.08	51.73	47.33	42.20	IPL	-10	OPL	10	51.58	51.58	51.58	52.63	44.22	55.55	55.28	55.83	55.74
MFB42	3X3	Patient	F	OD	64.78	A2017,1,0,150	V 2017,1,0,150	Angio Retina	Tracking With Repeat	3.00	Area	ILM	0	IPL	-10	44.11	44.47	43.70	43.03	15.64	46.64	46.23	47.05	43.29	47.46	46.83	49.13	48.93	45.90	51.62	42.25	24.13	40.57	44.92	49.93	48.52	IPL	-10	OPL	10	47.15	46.45	47.94	47.67	29.51	50.07	50.85	49.26	48.15
MFB42	3X3	Patient	F	OD	50.47	A2017,1,0,150	V 2017,1,0,150	Angio Retina	Tracking With Repeat	3.00	Area	ILM	0	IPL	-10	40.89	42.58	39.03	40.96	15.29	44.33	46.52	42.11	41.45	46.89	47.21	42.20	40.02	43.37	51.33	43.52	23.00	41.96	37.29	43.28	44.12	IPL	-10	OPL	10	45.14	46.86	43.26	46.39	29.51	48.61	50.28	46.90	49.09
MFB42	3X3	Patient	F	OD	52.75	A2017,1,0,150	V 2017,1,0,150	Angio Retina	Tracking With Repeat	3.00	Area	ILM	0	IPL	-10	42.25	44.29	40.12	42.39	11.97	46.32	47.83	44.81	44.34	49.27	47.60	44.23	47.52	46.71	51.54	43.17	19.62	42.11	37.34	44.52	47.51	IPL	-10	OPL	10	43.85	45.29	42.37	45.91	28.03	48.23	49.69	46.76	48.83
MFB42	3X3	Patient	F	OD	54.54	A2017,1,0,150	V 2017,1,0,150	Angio Retina	Tracking With Repeat	3.00	Area	ILM	0	IPL	-10	40.37	40.92	39.75	40.63	17.11	43.77	45.13	42.38	37.54	45.78	46.86	45.70	39.40	41.92	48.79	39.05	23.73	40.41	37.93	46.09	45.93	IPL	-10	OPL	10	45.96	46.60	45.24	46.76	27.33	49.35	50.87	47.80	49.20
MFB42	3X3	Patient	F	OD	72.02	A2017,1,0,150	V 2017,1,0,150	Angio Retina	Tracking With Repeat	3.00	Area	ILM	0	IPL	-10	44.00	44.45	43.52	43.41	16.78	46.89	47.33	46.45	40.68	49.48	48.26	49.45	48.68	47.76	51.22	38.27	22.40	41.78	45.57	50.07	50.08	IPL	-10	OPL	10	46.70	46.03	47.41	46.93	29.07	49.27	49.49	49.04	46.38
MFB42	3X3	Patient	F	OS	60.23	A2017,1,0,150	V 2017,1,0,150	Angio Retina	Tracking With Repeat	3.00	Area	ILM	0	IPL	-10	46.56	47.13	46.12	45.90	15.86	49.78	50.30	49.29	47.81	51.25	49.08	51.15	52.70	50.76	47.98	49.19	24.62	46.74	52.34	49.77	44.72	IPL	-10	OPL	10	49.51	48.99	49.92	48.22	29.27	50.67	50.33	50.99	51.00
MFB42	3X3	Patient	F	OS	55.64	A2017,1,0,150	V 2017,1,0,150	Angio Retina	Tracking With Repeat	3.00	Area	ILM	0	IPL	-10	43.94	44.74	43.33	43.52	15.08	47.20	48.00	46.45	44.37	49.72	47.70	47.31	50.04	47.52	43.92	48.14	23.44	44.39	49.42	46.60	41.77	IPL	-10	OPL	10	45.75	45.08	46.27	45.01	28.07	47.21	46.19	48.18	46.95
MFB42	3X3	Patient	F	OS	56.49	A2017,1,0,150	V 2017,1,0,150	Angio Retina	Tracking With Repeat	3.00	Area	ILM	0	IPL	-10	43.30	44.18	42.65	42.71	15.37	46.27	47.35	45.27	43.95	47.91	46.88	46.57	49.14	47.63	44.98	46.01	23.85	43.50	47.05	46.24	41.06	IPL	-10	OPL	10	46.68	47.23	46.27	46.17	28.08	48.52	48.78	48.29	50.17
MFB42	3X3	Patient	F	OS	55.66	A2017,1,0,150	V 2017,1,0,150	Angio Retina	Tracking With Repeat	3.00	Area	ILM	0	IPL	-10	44.52	46.00	43.40	43.95	15.49	47.65	48.92	46.46	45.53	50.03	47.67	47.66	52.15	48.27	47.93	46.80	24.06	43.75	49.59	48.25	39.57	IPL	-10	OPL	10	44.64	45.41	44.06	44.45	29.20	46.43	47.01	45.88	47.66
MFB42	3X3	Patient	F	OS	62.62	A2017,1,0,150	V 2017,1,0,150	Angio Retina	Tracking With Repeat	3.00	Area	ILM	0	IPL	-10	45.96	46.87	45.27	45.45	14.69	49.44	50.15	48.78	47.30	52.15	49.60	49.06	52.10	50.75	48.00	50.31	25.50	45.82	48.11	48.56	44.22	IPL	-10	OPL	10	47.01	48.00	46.27	46.22	26.87	48.74	49.28	48.23	50.45
MFB42	6X6	Patient	F	OD	70.56	A2017,1,0,150	V 2017,1,0,150	HD Angio Retina	Tracking With Repeat	6.00	Area	ILM	0	IPL	-10	48.91	47.42	50.77	49.64	17.83	53.04	53.12	52.96	49.41	53.24	54.96	54.60	44.50	48.39	49.75	41.43	44.81	56.06	48.10	52.17	55.16	IPL	-10	OPL	10	51.26	48.79	54.30	52.62	34.49	54.84	54.66	55.02	52.41
MFB42	6X6	Patient	F	OD	63.47	A2017,1,0,150	V 2017,1,0,150	HD Angio Retina	Tracking With Repeat	6.00	Area	ILM	0	IPL	-10	45.14	44.28	46.17	45.02	16.03	48.36	49.38	47.33	46.51	47.68	52.42	46.86	45.37	45.68	43.79	38.45	41.33	50.03	42.97	47.09	51.60	IPL	-10	OPL	10	47.04	44.28	50.37	48.57	32.41	52.91	53.39	52.42	53.84
MFB42	6X6	Patient	F	OD	58.94	A2017,1,0,150	V 2017,1,0,150	HD Angio Retina	Tracking With Repeat	6.00	Area	ILM	0	IPL	-10	46.37	45.07	47.78	46.78	15.46	49.91	48.93	50.90	46.78	48.80	51.41	52.71	40.82	45.71	48.22	43.01	41.62	52.56	40.47	51.90	53.20	IPL	-10	OPL	10	44.63	43.36	45.98	45.71	30.73	51.05	51.12	50.97	53.79
MFB42	6X6	Patient	F	OD	58.22	A2017,1,0,150	V 2017,1,0,150	HD Angio Retina	Tracking With Repeat	6.00	Area	ILM	0	IPL	-10	45.14	42.52	46.55	44.05	8.07	42.40	45.53	39.28	50.02	41.30	50.80	27.50	41.98	39.14	47.13	41.67	33.95	53.98	44.32	51.00	53.20	IPL	-10	OPL	10	43.94	40.77	45.65	44.48	54.09	46.87	47.19	46.55	49.05
MFB42	6X6	Patient	F	OD	66.34	A2017,1,0,150	V 2017,1,0,150	HD Angio Retina	Tracking With Repeat	6.00	Area	ILM	0	IPL	-10	48.57	47.34	49.80	48.44	17.75	51.25	51.82	50.69	48.27	52.41	51.84	52.52	43.54	49.04	48.83	44.37	43.58	54.03	46.34	52.37	55.16	IPL	-10	OPL	10	48.94	46.83	51.06	50.15	33.72	53.57	54.76	52.37	53.00
MFB42	6X6	Patient	F	OS	66.34	A2017,1,0,150	V 2017,1,0,150	HD Angio Retina	Tracking With Repeat	6.00	Area	ILM	0	IPL	-10	47.27	47.09	47.45	47.00	12.95	45.44	45.51	45.37	44.65	41.62	50.56	44.88	53.43	47.20	43.22	53.48	37.85	42.92	54.35	49.45	43.36	IPL	-10	OPL	10	47.58	46.94	48.19	48.66	22.62	48.60	48.61	48.59	51.05
MFB42	6X6	Patient	F	OS	65.27	A2017,1,0,150	V 2017,1,0,150	HD Angio Retina	Tracking With Repeat	6.00	Area	ILM	0	IPL	-10	47.50	46.86	48.13	47.54	16.95	48.43	48.08	48.79	50.79	47.18	45.49	50.30	54.41	48.07	42.40	47.37	43.20	44.64	54.09	49.01	44.19	IPL	-10	OPL	10	51.53	50.98	52.08	52.70	32.52	54.28	54.29	54.28	58.48
MFB42	6X6	Patient	F	OS	67.41	A2017,1,0,150	V 2017,1,0,150	HD Angio Retina	Tracking With Repeat	6.00	Area	ILM	0	IPL	-10	48.97	48.77	49.18	48.66	15.63	49.92	51.86	47.97	50.86	52.52	49.72	46.60	55.22	48.13	44.87	53.34	42.69	44.81	56.50	50.17	44.89	IPL	-10	OPL	10	50.81	50.57	51.05	51.34	26.99	53.28	54.63	51.92	56.96
MFB42	6X6	Patient	F	OS	63.91	A2017,1,0,150	V 2017,1,0,150	HD Angio Retina	Tracking With Repeat	6.00	Area	ILM	0	IPL	-10	48.51	48.41	48.62	48.17	15.86	47.27	48.72	45.81	47.92	49.10	48.34	43.72	55.40	49.28	43.15	50.99	41.73	45.11	55.59	49.87	45.35	IPL	-10	OPL	10	48.85	47.74	49.95	49.39	24.96	51.62	52.78	50.46	53.60
MFB42	6X6	Patient	F	OS	63.62	A2017,1,0,150	V 2017,1,0,150	HD Angio Retina	Tracking With Repeat	6.00	Area	ILM	0	IPL	-10	48.73	47.85	49.59	48.14	13.35	47.44	44.05	50.87	44.28	41.85	52.78	50.80	57.18	48.24	43.19	55.86	39.93	40.56	55.94	51.64	45.80	IPL	-10	OPL	10	45.44	43.99	46.88	46.10	24.25	47.33	45.09	49.59	50.64
AD76	6X6	Control	F	OD	81.92	A2017,1,0,150	V 2017,1,0,150	HD Angio Retina	Tracking With Repeat	6.00	Area	ILM	0	IPL	-10	54.88	54.72	55.04	54.52	20.03	55.69	55.56	55.83	54.45	57.02	55.75	55.56	50.16	57.43	59.16	52.14	48.69	58.38	50.85	57.05	60.13	IPL	-10	OPL	10	57.05	57.70	56.40	58.29	34.75	58.66	58.29	59.02	59.80
AD76	6X6	Control	F	OD	71.53	A2017,1,0,150	V 2017,1,0,150	HD Angio Retina	Tracking With Repeat	6.00	Area	ILM	0	IPL	-10	52.98	52.40	53.60	52.48	17.06	53.48	52.44	54.51	51.54	51.76	55.23	55.39	47.78	56.10	57.47	49.48	45.77	56.58	49.19	55.58	58.95	IPL	-10	OPL	10	53.42	53.61	53.22	54.50	32.18	56.52	56.14	56.89	59.05
AD76	6X6	Control	F	OD	77.91	A2017,1,0,150	V 2017,1,0,150	HD Angio Retina	Tracking With Repeat	6.00	Area	ILM	0	IPL	-10	53.07	52.65	53.51	52.80	19.12	53.80	53.75	53.86	52.14	55.39	53.50	54.20	48.71	55.67	57.07	49.40	46.51	56.61	48.91	55.94	58.84	IPL	-10	OPL	10	56.22	56.96	55.42	57.46	35.66	58.93	58.57	59.29	61.18
AD76	6X6	Control	F	OD	74.58	A2017,1,0,150	V 2017,1,0,150	HD Angio Retina	Tracking With Repeat	6.00	Area	ILM	0	IPL	-10	53.83	53.89	53.78	53.50	18.92	54.92	54.21	55.62	54.12	55.69	53.96	55.89	49.13	55.92	59.90	50.80	47.36	58.28	47.05	56.13	60.02	IPL	-10	OPL	10	52.31	53.30	51.26	53.69	33.04	56.07	55.53	56.61	57.22
AD76	6X6	Control	F	OD	75.39	A2017,1,0,150	V 2017,1,0,150	HD Angio Retina	Tracking With Repeat	6.00	Area	ILM	0	IPL	-10	53.20	53.07	53.34	52.87	17.95	54.34	53.84	54.84	52.95	55.42	53.59	55.42	49.19	55.04	58.52	50.18	46.86	56.72	47.82	56.07	58.46	IPL	-10	OPL	10	53.70	54.10	53.28	55.03	33.30	57.03	56.38	57.68	59.03
AD76	3X3	Control	F	OS	79.08	A2017,1,0,150	V 2017,1,0,150	Angio Retina	Tracking With Repeat	3.00	Area	ILM	0	IPL	-10	46.23	45.60	46.80	44.27	15.19	48.29	48.82	47.77		50.46	48.29	46.74	50.76	50.96	48.70	47.63	28.19	38.48	52.11	49.45	49.55	IPL	-10	OPL	10	49.88	49.62	50.12	50.25	22.78	54.05	53.96	54.14
AD76	3X3	Control	F	OS	76.76	A2017,1,0,150	V 2017,1,0,150	Angio Retina	Tracking With Repeat	3.00	Area	ILM	0	IPL	-10	46.07	46.29	45.85	43.65	12.74	47.89	48.99	46.79		51.10	47.21	47.36	51.32	52.03	49.56	47.89	25.00	35.51	52.19	50.16	50.68	IPL	-10	OPL	10	50.31	51.30	49.36	50.39	22.08	54.28	55.41	53.14
AD76	3X3	Control	F	OS	76.32	A2017,1,0,150	V 2017,1,0,150	Angio Retina	Tracking With Repeat	3.00	Area	ILM	0	IPL	-10	48.20	47.87	48.53	45.77	14.62	50.06	50.44	49.69		51.79	49.52	50.96	52.86	52.05	50.97	51.30	27.44	37.55	56.81	52.49	52.07	IPL	-10	OPL	10	51.75	52.49	51.01	51.25	22.98	55.15	56.20	54.09
AD76	3X3	Control	F	OS	72.10	A2017,1,0,150	V 2017,1,0,150	Angio Retina	Tracking With Repeat	3.00	Area	ILM	0	IPL	-10	47.94	46.90	48.93	45.37	13.84	49.70	49.89	49.50		52.17	48.68	50.09	50.34	53.23	50.04	51.29	26.20	38.30	54.30	53.13	54.44	IPL	-10	OPL	10	51.76	52.26	51.28	51.76	23.21	55.68	56.20	55.16
AD76	3X3	Control	F	OS	70.25	A2017,1,0,150	V 2017,1,0,150	Angio Retina	Tracking With Repeat	3.00	Area	ILM	0	IPL	-10	48.17	48.48	47.87	45.53	14.08	49.84	51.13	48.54		52.85	48.80	49.04	53.84	53.30	51.29	50.13	26.97	39.78	54.97	51.26	51.74	IPL	-10	OPL	10	52.66	54.06	51.31	52.63	23.89	56.57	57.90	55.24
AD76	6X6	Control	F	OS	76.42	A2017,1,0,150	V 2017,1,0,150	HD Angio Retina	Tracking With Repeat	6.00	Area	ILM	0	IPL	-10	55.42	55.10	55.77	54.21	15.75	54.46	55.54	53.37	55.07	54.46	55.36	52.95	58.90	56.22	52.27	58.77	46.48	53.68	59.72	58.30	54.32	IPL	-10	OPL	10	58.05	58.52	57.53	59.14	29.96	59.97	60.69	59.25	61.30
AD76	6X6	Control	F	OS	77.75	A2017,1,0,150	V 2017,1,0,150	HD Angio Retina	Tracking With Repeat	6.00	Area	ILM	0	IPL	-10	53.43	53.29	53.59	52.19	13.35	53.25	54.12	52.38	54.90	55.03	51.22	51.89	56.99	54.62	50.29	56.91	44.56	52.71	57.63	54.93	52.16	IPL	-10	OPL	10	56.51	57.08	55.84	57.57	25.96	58.48	59.23	57.72	59.44
AD76	6X6	Control	F	OS	74.70	A2017,1,0,150	V 2017,1,0,150	HD Angio Retina	Tracking With Repeat	6.00	Area	ILM	0	IPL	-10	53.60	53.56	53.65	52.51	14.38	51.28	53.20	49.33	51.68	53.31	50.69	49.43	57.37	55.56	50.44	57.88	43.48	51.63	57.36	56.07	52.51	IPL	-10	OPL	10	53.94	54.32	53.52	55.23	25.53	57.11	58.02	56.20	56.80
AD76	6X6	Control	F	OS	71.39	A2017,1,0,150	V 2017,1,0,150	HD Angio Retina	Tracking With Repeat	6.00	Area	ILM	0	IPL	-10	53.26	52.84	53.72	52.20	13.98	51.95	52.23	51.66	52.50	53.58	49.67	52.05	56.94	56.05	48.89	56.94	43.02	51.66	58.92	56.31	50.45	IPL	-10	OPL	10	54.47	55.64	53.17	56.21	26.79	58.63	60.62	56.63	58.65
AD76	6X6	Control	F	OS	75.45	A2017,1,0,150	V 2017,1,0,150	HD Angio Retina	Tracking With Repeat	6.00	Area	ILM	0	IPL	-10	54.44	54.21	54.71	53.47	13.07	53.73	54.69	52.76	53.69	55.59	51.76	53.90	58.23	56.03	51.05	58.24	44.49	53.15	57.53	57.32	53.87	IPL	-10	OPL	10	56.27	56.87	55.57	57.55	26.19	59.92	61.10	58.74	60.16
AD76	3X3	Control	F	OD	90.55	A2017,1,0,150	V 2017,1,0,150	Angio Retina	Tracking With Repeat	3.00	Area	ILM	0	IPL	-10	47.16	47.82	46.55	45.51	15.97	49.28	49.74	48.82	46.90	51.95	48.64	49.55	48.82	51.58	56.44	45.15	22.61	48.64	50.54	50.00	50.49	IPL	-10	OPL	10	53.97	54.55	53.43	53.08	30.16	56.00	55.61	56.38	55.67
AD76	3X3	Control	F	OD	82.09	A2017,1,0,150	V 2017,1,0,150	Angio Retina	Tracking With Repeat	3.00	Area	ILM	0	IPL	-10	49.21	49.66	48.81	47.94	13.94	52.30	52.71	51.89	49.75	55.06	52.04	52.32	51.39	54.66	57.28	48.62	21.94	52.05	51.21	52.02	53.49	IPL	-10	OPL	10	55.32	55.61	55.06	54.84	31.13	57.88	57.41	58.34	57.48
AD76	3X3	Control	F	OD	90.32	A2017,1,0,150	V 2017,1,0,150	Angio Retina	Tracking With Repeat	3.00	Area	ILM	0	IPL	-10	48.08	48.80	47.45	46.43	16.41	50.29	50.99	49.61	47.99	53.17	49.89	50.11	50.15	53.13	56.02	47.63	22.85	49.45	50.23	50.96	52.09	IPL	-10	OPL	10	54.55	55.09	54.08	53.70	30.75	56.65	56.65	56.65	56.23
AD76	3X3	Control	F	OD	92.70	A2017,1,0,150	V 2017,1,0,150	Angio Retina	Tracking With Repeat	3.00	Area	ILM	0	IPL	-10	45.76	46.24	45.34	44.17	15.38	47.88	48.48	47.29	45.26	50.73	47.73	47.78	47.54	50.37	53.96	44.58	21.80	46.65	47.74	47.38	51.62	IPL	-10	OPL	10	54.11	53.87	54.31	52.82	30.31	55.72	55.15	56.27	55.48
AD76	3X3	Control	F	OD	93.61	A2017,1,0,150	V 2017,1,0,150	Angio Retina	Tracking With Repeat	3.00	Area	ILM	0	IPL	-10	47.83	48.37	47.36	46.15	16.38	50.00	50.68	49.33	48.74	52.26	48.16	50.84	50.46	51.80	54.90	47.04	23.52	49.52	50.65	50.22	52.17	IPL	-10	OPL	10	55.17	55.04	55.29	54.13	31.07	57.11	56.26	57.93	56.75
PM51	3X3	Patient	F	OD	57.11	A2017,1,0,150	V 2017,1,0,150	Angio Retina	Tracking With Repeat	3.00	Area	ILM	0	IPL	-10	34.91	36.81	33.04	36.01	15.52	38.70	39.26	38.14	36.88	39.22	39.76	39.17	35.03	40.18	41.31	35.74	24.01	33.19	29.73	36.11	38.81	IPL	-10	OPL	10	44.29	44.27	44.32	44.03	31.47	45.68	45.31	46.05	46.63
PM51	3X3	Patient	F	OD	56.48	A2017,1,0,150	V 2017,1,0,150	Angio Retina	Tracking With Repeat	3.00	Area	ILM	0	IPL	-10	35.62	36.72	34.55	36.47	15.18	39.25	38.70	39.79	37.15	38.48	41.15	40.52	35.61	38.60	41.22	35.94	24.25	34.16	33.68	37.82	39.21	IPL	-10	OPL	10	43.98	44.19	43.78	43.98	31.23	45.64	45.87	45.42	47.49
PM51	3X3	Patient	F	OD	56.87	A2017,1,0,150	V 2017,1,0,150	Angio Retina	Tracking With Repeat	3.00	Area	ILM	0	IPL	-10	35.39	36.73	34.15	36.17	16.22	38.80	38.62	38.98	36.31	38.84	40.51	39.89	36.69	38.67	40.75	34.99	25.30	34.18	35.43	35.41	37.00	IPL	-10	OPL	10	44.16	43.93	44.36	43.98	30.60	45.74	45.24	46.24	47.54
PM51	3X3	Patient	F	OD	54.51	A2017,1,0,150	V 2017,1,0,150	Angio Retina	Tracking With Repeat	3.00	Area	ILM	0	IPL	-10	38.08	38.75	37.45	38.79	17.76	41.53	40.68	42.38	38.65	40.29	42.80	44.58	36.35	42.84	41.34	37.77	26.99	34.98	37.01	42.20	43.21	IPL	-10	OPL	10	43.15	42.72	43.56	42.30	31.27	43.74	43.13	44.34	46.12
PM51	3X3	Patient	F	OD	56.53	A2017,1,0,150	V 2017,1,0,150	Angio Retina	Tracking With Repeat	3.00	Area	ILM	0	IPL	-10	35.17	35.89	34.54	35.67	16.61	38.19	37.93	38.44	36.98	38.12	38.56	39.17	35.24	36.78	41.20	33.80	25.56	32.23	32.56	36.53	42.65	IPL	-10	OPL	10	42.44	42.38	42.49	42.75	30.09	44.42	43.16	45.65	46.54
PM51	3X3	Patient	F	OS	65.42	A2017,1,0,150	V 2017,1,0,150	Angio Retina	Tracking With Repeat	3.00	Area	ILM	0	IPL	-10	36.02	35.66	36.42	36.10	13.21	39.06	37.06	41.11	39.79	38.78	36.04	41.40	33.77	39.97	39.16	37.58	17.23	40.18	40.54	41.55	34.11	IPL	-10	OPL	10	41.52	41.30	41.77	41.07	17.28	44.16	43.53	44.80	43.13
PM51	3X3	Patient	F	OS	61.79	A2017,1,0,150	V 2017,1,0,150	Angio Retina	Tracking With Repeat	3.00	Area	ILM	0	IPL	-10	37.27	37.86	36.64	37.86	12.29	41.18	40.14	42.24	40.40	42.14	37.37	44.41	36.87	45.64	38.25	34.93	18.66	42.84	43.03	43.57	31.54	IPL	-10	OPL	10	42.04	41.94	42.16	41.95	16.66	45.24	44.41	46.08	43.26
PM51	3X3	Patient	F	OS	63.98	A2017,1,0,150	V 2017,1,0,150	Angio Retina	Tracking With Repeat	3.00	Area	ILM	0	IPL	-10	34.98	34.77	35.21	35.55	12.48	38.55	37.12	40.01	37.93	37.01	36.91	42.20	32.55	38.07	36.06	36.33	16.59	40.64	42.22	42.30	30.02	IPL	-10	OPL	10	41.44	41.27	41.63	41.03	17.16	44.14	43.17	45.13	43.10
PM51	3X3	Patient	F	OS	64.96	A2017,1,0,150	V 2017,1,0,150	Angio Retina	Tracking With Repeat	3.00	Area	ILM	0	IPL	-10	34.37	33.83	34.95	34.62	12.60	37.47	35.08	39.91	36.91	36.63	35.20	40.99	33.59	37.72	36.26	34.42	16.21	38.52	41.38	40.09	30.98	IPL	-10	OPL	10	41.01	40.57	41.49	40.57	17.50	43.56	42.17	44.99	41.89
PM51	3X3	Patient	F	OS	60.95	A2017,1,0,150	V 2017,1,0,150	Angio Retina	Tracking With Repeat	3.00	Area	ILM	0	IPL	-10	38.03	37.32	38.84	38.41	12.53	41.80	39.52	44.15	41.78	40.00	41.66	43.83	36.53	41.65	38.44	39.75	19.15	44.97	44.88	42.87	33.95	IPL	-10	OPL	10	42.57	41.45	43.85	41.89	17.18	45.12	43.13	47.17	44.39
PM51	6X6	Patient	F	OD	57.51	A2017,1,0,150	V 2017,1,0,150	HD Angio Retina	Tracking With Repeat	6.00	Area	ILM	0	IPL	-10	43.30	44.10	42.44	42.86	21.68	44.55	45.08	44.02	42.55	45.11	46.65	43.92	39.79	44.81	50.36	38.97	40.43	46.06	37.51	46.21	45.59	IPL	-10	OPL	10	43.72	43.70	43.74	46.09	35.41	47.75	47.33	48.16	49.69
PM51	6X6	Patient	F	OD	54.17	A2017,1,0,150	V 2017,1,0,150	HD Angio Retina	Tracking With Repeat	6.00	Area	ILM	0	IPL	-10	45.23	46.38	43.99	44.68	23.65	48.05	47.99	48.12	45.17	48.09	48.91	50.07	42.14	47.10	52.98	40.35	44.55	48.21	36.65	45.08	50.08	IPL	-10	OPL	10	39.91	41.02	38.71	41.62	35.01	46.40	45.21	47.60	46.41
PM51	6X6	Patient	F	OD	55.94	A2017,1,0,150	V 2017,1,0,150	HD Angio Retina	Tracking With Repeat	6.00	Area	ILM	0	IPL	-10	44.90	45.17	44.61	44.82	22.65	46.84	47.34	46.34	46.06	47.18	49.27	44.87	40.84	44.69	50.37	41.81	42.89	48.99	39.58	46.15	48.87	IPL	-10	OPL	10	40.37	41.31	39.35	42.15	34.58	45.27	44.75	45.80	47.63
PM51	6X6	Patient	F	OD	57.41	A2017,1,0,150	V 2017,1,0,150	HD Angio Retina	Tracking With Repeat	6.00	Area	ILM	0	IPL	-10	44.17	44.71	43.59	43.68	19.86	45.76	46.07	45.45	43.49	46.32	46.49	46.76	40.00	45.81	50.43	40.00	40.96	48.99	38.77	46.20	46.49	IPL	-10	OPL	10	42.49	42.14	42.88	44.42	33.81	47.04	46.31	47.78	48.85
PM51	6X6	Patient	F	OD	56.82	A2017,1,0,150	V 2017,1,0,150	HD Angio Retina	Tracking With Repeat	6.00	Area	ILM	0	IPL	-10	46.70	47.29	46.04	45.88	21.85	47.21	47.68	46.73	47.50	46.20	47.70	47.42	43.76	47.64	53.96	41.45	42.08	51.35	41.31	48.18	50.61	IPL	-10	OPL	10	42.20	43.00	41.31	44.07	36.03	47.23	46.50	47.97	49.71
PM51	6X6	Patient	F	OS	60.80	A2017,1,0,150	V 2017,1,0,150	HD Angio Retina	Tracking With Repeat	6.00	Area	ILM	0	IPL	-10	44.26	43.63	44.88	44.11	14.29	44.44	43.31	45.58	43.33	46.10	42.45	45.87	49.78	44.49	40.64	44.20	37.62	42.76	51.60	45.44	41.66	IPL	-10	OPL	10	43.36	43.11	43.62	43.90	19.29	47.86	46.64	49.10	47.37
PM51	6X6	Patient	F	OS	60.00	A2017,1,0,150	V 2017,1,0,150	HD Angio Retina	Tracking With Repeat	6.00	Area	ILM	0	IPL	-10	43.11	42.65	43.56	42.95	15.66	43.68	42.87	44.50	45.48	43.21	43.05	42.99	49.84	42.84	38.99	43.08	37.28	41.33	50.30	44.84	39.33	IPL	-10	OPL	10	41.74	40.61	42.86	42.33	20.94	45.67	46.10	45.23	47.09
PM51	6X6	Patient	F	OS	54.98	A2017,1,0,150	V 2017,1,0,150	HD Angio Retina	Tracking With Repeat	6.00	Area	ILM	0	IPL	-10	39.94	39.60	40.31	39.95	12.87	39.39	37.43	41.37	39.81	37.37	38.60	41.79	46.64	38.73	38.16	39.32	32.60	38.50	48.75	42.77	33.88	IPL	-10	OPL	10	39.47	38.86	40.11	40.43	18.35	43.99	42.70	45.29	47.21
PM51	6X6	Patient	F	OS	66.12	A2017,1,0,150	V 2017,1,0,150	HD Angio Retina	Tracking With Repeat	6.00	Area	ILM	0	IPL	-10	45.01	45.45	44.55	44.98	15.92	47.56	47.94	47.18	47.05	46.82	48.37	47.99	51.30	44.80	40.86	46.90	39.63	44.69	51.34	45.55	39.88	IPL	-10	OPL	10	45.98	44.94	47.07	46.03	21.71	49.53	48.61	50.46	49.62
PM51	6X6	Patient	F	OS	59.28	A2017,1,0,150	V 2017,1,0,150	HD Angio Retina	Tracking With Repeat	6.00	Area	ILM	0	IPL	-10	43.04	42.82	43.26	43.14	18.54	44.84	43.02	46.69	44.86	43.68	44.75	46.09	49.49	42.61	38.69	43.91	38.54	43.18	50.41	43.43	36.95	IPL	-10	OPL	10	41.39	41.12	41.66	42.22	22.85	46.78	47.13	46.43	47.57
[truncated: 24 more columns]
